# Supplementary material for: Topo IV is required to allow replisomes to converge and complete replication on the chromosome
Source: PLoS Genet. 2025 Sep 8;21(9):e1011857. doi: 10.1371/journal.pgen.1011857 (PMC12435782; doi:10.1371/journal.pgen.1011857)
Supplement: S1 Data — (XLSX) [file pgen.1011857.s003.xlsx]

## Sheet: typeI topo plasmid assay
topA2103 point mut	9/04 run				9/08 run					9/09 run
		WT	topA			WT	RecBCD	topA			WT	RecBCD	topA
	pBR322/viable	0.000285399	2.9418e-05		pBR322/viable	0.000458175	0.000407738	2.44755e-05		pBR322/viable	0.000751634	0.000334207	1.01614e-05
	pCL01/viable	9.77961e-05	0		pCL01/viable	0.000163878	0	0		pCL01/viable	0.000136958	0	0
suppressed topA del	4/17/24 run						11/7/23 run						10/17/23 run						10/15/23 run
		WT	RecBCD	CL5379	CL5380			WT	RecBCD	5379	5380			WT	RecBCD	5379	5380			5379	5380
	pBR322	0.00011	0.000174	9.78e-05	0.00053		pBR322	5.29e-05	9.77e-05	0.000378	0.00271		pBR322	0.000634	0.000175	2e-05	4.26e-05		pBR322	4.26e-05	0.00274
	pCL01	8.25e-05	0	0	0		pCL01	1.18e-05	0	0	0		pCL01	0.000132	0	0	0		pCL01	0	0
topB	3/28 run						3/31 run						4/04 run
		WT	RecBCD	topB				WT	RecBCD	topB				WT	RecBCD	topB
	pBR322/viable	0.000305344	8.72939e-05	6.27668e-05			pBR322/viable	0.00196765	0.000121622	5.43689e-05			pBR322/viable	0.000541741	8.06061e-05	4.44178e-05
	pCL01/viable	0.000814249	0	0.000309566			pCL01/viable	0.00229111	0	0.00021165			pCL01/viable	0.00204263	0	0.00015066

## Sheet: typeII topo plasmid assay
9/05 run					9/12 run						9/13 run
30 deg C					30 deg C						30 deg C
	WT	gyrB	parE			WT	RecBCD	gyrB	parE			WT	RecBCD	gyrB	parE
pBR322/viable	0.00046612	0.00535193	0.00151495		pBR322/viable	0.0004625	0.00025	0.000947154	0.000810127		pBR322/viable	0.00021414	0.000147688	0.00422665	0.000814696
pCL01/viable	0.00089235	0.00132271	0.000906977		pCL01/viable	0.000222115	0	0.000926829	0.000298101		pCL01/viable	0.000204985	0	0.00112557	0.00031246
lower limit	5.46448e-07	1.32802e-06	3.32226e-06		lower limit	9.61538e-07	4.16667e-06	4.06504e-06	6.32911e-06		lower limit	5.08647e-07	2.89017e-06	1.53139e-06	3.19489e-06
39 deg C					39 deg C						39 deg C
	WT	gyrB	parE			WT	RecBCD	gyrB	parE			WT	RecBCD	gyrB	parE
pBR322/viable	0.000458125	0.00765487	0.00278156		pBR322/viable	0.00109301	0.000411458	0.00192283	0.00298013		pBR322/viable	0.000735974	0.000216157	0.00228275	0.00316038
pCL01/viable	0.000119375	0.00152655	0		pCL01/viable	0.000235484	0	0.000980707	0		pCL01/viable	0.000132013	0	0.00103891	0
lower limit	6.25e-07	4.42478e-06	7.55858e-05		lower limit	5.37634e-07	1.04167e-06	3.21543e-06	2.20751e-05		lower limit	3.30033e-07	1.0917e-06	1.29702e-06	1.57233e-05

## Sheet: Growth
	Blank30	Blank30	wt30	wt30	recBCD30	recBCD30	parE30	parE30	gyrB30	gyrB30		Blank39	Blank39	wt39	wt39	recBCD39	recBCD39	parE39	parE39	gyrB39	gyrB39		Blank43	Blank43	wt43	wt43	recBCD43	recBCD43	parE43	parE43	gyrB43	gyrB43
Time (min)	103	98	101	104	101	100	102	107	107	108		106	101	109	115	105	108	119	116	111	117		103	109	107	111	103	109	109	115	115	116
0	103	98	102	105	102	100	103	108	109	109		106	102	109	116	105	108	118	116	111	117		104	111	107	111	102	108	109	115	116	117
20	104	99	102	105	102	100	104	109	109	110		107	102	110	116	105	108	117	116	111	117		104	111	108	112	102	108	110	115	117	117
40	104	99	103	105	102	100	105	110	110	111		107	102	110	116	105	109	118	116	111	117		104	110	108	112	102	108	109	115	115	116
60	104	100	103	106	102	101	105	110	110	111		107	102	111	116	106	109	118	117	111	117		104	111	110	113	103	109	110	116	115	116
80	105	100	104	107	103	101	106	111	111	112		107	103	113	118	106	109	120	119	112	118		105	108	112	116	103	109	111	117	116	119
100	105	100	105	108	103	102	107	111	112	113		107	103	117	122	107	110	122	120	113	119		104	111	116	119	104	110	111	117	117	117
120	106	101	106	109	104	102	108	113	113	115		107	103	126	130	108	112	123	122	116	121		105	108	124	126	106	112	111	118	117	118
140	108	103	109	112	106	105	111	115	115	118		107	103	143	147	111	115	125	123	120	124		104	108	138	140	109	114	112	118	118	118
160	107	102	110	113	106	104	112	116	116	118		107	103	177	179	115	119	125	123	125	129		104	111	167	167	112	118	113	119	119	119
180	106	101	111	115	105	104	113	117	117	120		108	104	220	223	122	126	126	124	135	136		104	107	201	198	117	124	114	119	120	120
200	106	101	115	119	106	104	116	120	120	124		108	103	301	301	134	138	126	123	147	147		104	110	271	264	126	133	113	119	121	120
220	106	101	122	126	107	106	121	124	126	129		107	103	380	397	150	154	124	121	161	158		104	108	351	345	139	147	112	119	121	121
240	106	101	132	137	109	108	128	131	135	138		107	103	441	482	168	172	124	121	175	167		105	111	411	436	160	167	112	118	123	122
260	106	102	146	151	112	111	138	141	147	151		107	103	498	546	198	200	123	120	197	183		105	111	462	495	178	186	111	118	124	123
280	107	102	164	169	116	115	151	153	162	166		107	103	532	593	232	234	122	119	221	200		105	111	519	563	211	219	112	118	124	124
300	107	102	189	196	121	120	168	170	184	188		107	103	574	636	276	276	122	119	248	221		106	111	564	616	249	260	111	117	126	124
320	107	102	224	232	127	127	192	194	214	219		107	103	604	656	319	318	122	119	279	242		105	112	586	647	287	299	111	117	126	124
340	106	102	270	281	135	135	224	225	253	259		107	104	620	668	376	364	123	119	315	267		105	109	603	663	330	343	111	117	126	124
360	106	102	333	341	144	144	268	268	305	313		107	104	634	675	421	403	123	119	348	295		105	110	618	681	367	378	111	118	127	124
380	106	101	376	381	155	155	324	325	358	365		107	104	644	679	451	436	124	120	380	321		105	110	631	695	395	408	111	118	126	124
400	106	101	426	428	169	170	367	367	407	417		107	104	659	679	475	456	125	120	403	350		105	109	651	673	421	432	111	118	126	125
420	106	101	475	475	186	188	418	417	452	464		108	104	670	679	497	478	129	121	427	378		105	109	661	677	444	454	111	118	125	124
440	107	101	521	521	207	209	462	461	497	510		107	104	674	683	509	493	132	120	449	400		105	111	669	677	462	474	111	117	125	124
460	107	102	565	562	233	236	504	501	541	554		108	104	674	685	519	499	139	121	472	420		105	112	675	675	475	485	112	118	125	125
480	107	102	594	591	265	268	546	542	575	586		108	104	676	689	526	508	149	122	480	437		105	113	677	677	486	496	112	118	126	125
500	107	102	619	623	301	302	578	572	596	616		108	104	679	696	533	517	162	123	490	454		105	112	675	681	495	509	112	118	124	124
520	107	102	646	649	325	327	593	601	623	642		108	104	682	703	537	527	180	125	496	460		105	113	677	689	503	515	112	118	124	124
540	107	102	665	668	361	363	621	625	644	662		108	104	686	708	543	533	204	130	500	466		105	113	683	698	510	523	112	118	124	124
560	107	102	679	682	405	408	640	642	658	675		108	105	690	713	547	542	238	136	505	470		105	113	690	702	516	530	112	118	124	124
580	108	102	690	693	440	442	652	654	668	686		108	104	696	718	552	547	282	145	510	474		105	113	698	708	521	536	113	119	124	125
600	108	102	699	703	463	467	664	664	679	696		108	105	701	725	556	552	335	159	516	477		106	113	705	714	527	541	112	118	124	123
620	108	103	708	717	485	490	673	675	688	706		108	105	707	731	560	553	391	174	521	481		105	114	713	720	533	546	112	118	124	123
640	108	103	720	726	507	511	683	684	697	718		108	105	711	736	565	556	438	197	525	484		106	115	722	726	537	551	113	119	124	124
660	109	103	728	735	526	530	693	693	706	727		108	105	717	742	568	558	475	227	530	485		106	113	730	732	545	557	113	118	124	124
680	109	103	735	743	540	545	703	701	715	734		108	105	724	747	571	562	512	265	535	489		106	114	740	738	549	561	113	119	124	124
700	111	105	746	751	557	559	709	709	723	743		108	105	731	752	574	566	533	298	538	492		105	115	747	743	554	565	112	118	123	122
720	111	105	750	757	564	567	715	716	730	747		108	106	738	757	576	570	548	324	542	495		106	114	755	749	561	572	112	118	123	123
740	111	105	760	759	569	574	724	723	735	752		109	106	744	762	579	574	561	350	547	499		106	114	762	753	566	577	112	119	124	122
760	112	106	765	766	576	579	742	730	741	757		109	106	750	767	582	581	573	370	550	502		106	113	769	759	574	583	112	119	123	122
780

## Sheet: Repliction profiles
kb map	WT Sta reads		WT	topA2103	topB	CL5379 topAdelsup	CL5380 topAdelsup		WT0min	WT90min	WT180min	gyrB0min	gyrB90min	gyrB180min	parE0min	parE90min	parE180min
1	430		976	703	1004	614	689		947	622	543	1028	878	757	800	665	735
2	460		1195	811	1014	619	781		988	714	680	1194	841	846	956	689	880
3	445		1082	777	969	591	592		975	554	561	997	743	700	839	670	724
4	442		887	591	811	424	614		705	483	406	911	768	630	775	578	615
5	395		939	660	914	512	625		839	522	501	968	777	658	711	546	735
6	421		979	670	928	511	587		891	533	466	985	777	712	796	577	673
7	468		1129	718	979	583	722		980	637	558	1151	888	749	937	601	766
8	462		1046	773	931	581	681		866	609	583	1127	839	788	862	665	816
9	466		1197	826	998	641	708		1099	718	674	1252	948	812	971	760	843
10	477		1113	702	965	555	627		877	584	541	1073	915	816	883	616	804
11	428		1056	713	895	552	616		852	604	504	1077	875	710	874	654	708
12	374		903	648	848	457	588		886	473	436	1012	788	742	737	588	631
13	485		1232	762	985	625	737		946	645	586	1199	883	902	864	677	851
14	549		1087	797	1001	576	776		983	655	635	1205	863	782	946	635	839
15	506		1058	735	988	590	715		993	613	599	1056	893	779	908	711	821
16	487		988	693	867	532	690		873	590	571	1161	821	901	853	588	800
17	513		936	676	894	563	700		889	607	571	1139	841	790	901	567	776
18	462		1028	584	941	595	673		907	559	527	1000	830	734	793	620	691
19	448		1132	794	1083	628	752		951	681	618	1214	927	820	980	742	957
20	491		1057	841	1038	603	711		996	698	590	1008	883	778	912	655	829
21	498		1116	789	978	623	751		984	650	610	1131	930	888	973	705	795
22	461		1128	833	970	606	693		1031	571	597	1206	886	860	904	716	791
23	395		1038	683	807	548	594		915	535	543	1094	777	679	777	574	714
24	491		1113	810	1005	626	739		1032	686	638	1248	844	795	907	679	856
25	604		1325	855	1213	651	881		1125	724	662	1256	1024	955	1021	809	933
26	446		1116	868	1015	598	793		1094	633	612	1191	875	816	995	680	798
27	446		1183	690	965	573	713		930	622	611	1116	902	766	942	645	791
28	405		1032	721	1006	608	726		986	653	568	1118	883	775	868	631	714
29	476		1177	702	1012	565	697		1006	534	663	1096	877	899	914	645	758
30	423		872	655	918	534	583		846	546	498	941	763	631	703	524	709
31	461		1043	766	968	596	677		935	626	587	1173	824	724	857	654	713
32	404		990	645	835	503	680		855	610	533	1066	813	723	835	649	770
33	392		1110	780	955	559	667		937	681	571	1161	857	763	915	679	837
34	442		1037	745	1008	531	732		1035	557	577	1060	886	793	857	638	738
35	492		1145	802	1019	682	713		947	578	582	1255	850	845	929	676	863
36	484		1043	698	897	493	648		984	518	552	1038	772	784	860	596	731
37	385		840	563	819	420	576		722	475	475	944	692	667	704	604	668
38	430		1177	687	1080	631	797		1056	631	655	1177	981	856	1001	643	795
39	445		1111	756	1043	628	714		992	626	592	1230	908	819	957	670	825
40	464		1148	806	1101	619	716		994	652	565	1191	944	750	972	613	832
41	529		1152	887	1136	704	824		1087	709	688	1286	1044	870	967	767	934
42	495		1136	813	1139	668	760		1029	819	578	1228	927	829	1045	763	908
43	474		1035	674	994	573	722		898	567	529	1124	859	793	821	628	723
44	465		1148	782	1036	576	697		959	639	520	1235	880	768	856	657	755
45	421		893	697	908	514	526		876	541	560	1034	767	750	781	622	730
46	414		1095	757	960	587	673		936	548	569	1119	857	806	853	628	788
47	431		996	659	970	600	697		905	582	535	1095	799	761	843	669	787
48	473		1102	807	1050	621	720		953	683	648	1254	937	854	893	744	932
49	437		969	637	971	529	627		824	588	457	1021	807	685	933	653	706
50	447		1013	695	910	520	644		870	569	592	1023	788	788	856	627	787
51	489		1217	746	931	630	762		1016	682	565	1152	908	750	977	600	773
52	472		1181	806	1072	658	734		1046	668	629	1204	933	936	911	754	856
53	500		988	712	858	618	695		899	574	521	1114	791	805	813	618	728
54	445		1052	675	926	508	679		947	621	551	1001	786	734	871	628	683
55	465		1066	743	1011	595	713		952	607	614	1127	860	780	990	619	858
56	518		1230	840	1184	694	884		1090	733	668	1306	1140	948	1136	759	1018
57	531		1216	921	1209	758	844		1159	713	764	1424	987	917	1030	821	962
58	483		1090	829	987	627	769		1044	665	602	1263	933	848	963	677	831
59	506		1060	708	892	591	681		910	596	530	1090	861	753	912	613	812
60	537		1242	796	1185	631	847		994	667	551	1283	1017	858	992	770	805
61	484		1222	784	1086	617	756		922	646	634	1229	936	842	861	669	817
62	578		1240	822	1010	683	838		1034	758	579	1262	985	865	1078	732	948
63	491		1122	733	933	581	667		1057	623	555	1102	828	806	804	654	884
64	468		1060	725	1025	627	795		1010	663	604	1258	913	804	855	671	822
65	466		979	707	933	556	665		869	545	571	1100	816	797	823	572	734
66	481		1113	752	954	669	799		1102	630	571	1109	900	888	890	695	841
67	447		1007	623	854	554	614		890	572	458	1114	728	699	801	658	755
68	443		1060	700	890	546	641		843	581	502	1081	849	756	780	654	715
69	413		1032	649	837	603	650		880	546	530	1038	822	708	848	574	749
70	411		1085	674	1049	545	733		946	633	488	1170	940	854	924	740	805
71	500		1091	728	947	606	677		900	593	574	1043	935	767	938	640	890
72	378		955	612	877	523	595		793	545	517	954	713	674	712	517	669
73	441		1004	731	980	592	690		943	570	607	1132	859	836	801	663	797
74	486		1206	682	955	639	718		1085	674	551	1157	844	845	855	653	827
75	471		1081	808	1023	700	783		1051	653	686	1266	981	909	931	756	890
76	365		1033	752	889	551	666		920	543	509	1005	796	791	804	618	736
77	390		977	672	839	513	616		858	548	498	979	779	687	748	594	705
78	500		1167	813	1124	614	764		1116	663	665	1178	943	826	988	718	825
79	494		1029	710	967	542	699		947	622	586	1077	919	688	839	694	776
80	433		991	767	962	635	737		891	654	522	1162	940	884	853	672	782
81	416		899	631	787	547	567		776	543	471	884	778	698	685	501	674
82	405		1059	651	969	536	667		826	513	545	1088	821	695	882	643	713
83	435		1017	775	925	574	677		849	542	505	1074	842	750	833	646	772
84	456		1065	766	1014	504	703		882	673	541	1053	897	718	883	676	740
85	481		1094	730	1014	585	674		906	624	593	1149	814	816	847	658	829
86	402		990	624	897	549	633		830	591	532	1046	771	645	837	602	685
87	497		1062	788	931	639	723		977	701	593	1081	855	824	878	680	853
88	497		943	686	870	542	642		836	609	626	1061	888	812	812	638	770
89	506		1065	771	946	541	688		936	620	565	1089	903	790	834	631	786
90	454		1038	747	987	595	693		969	622	596	1085	866	782	810	651	823
91	481		1111	709	984	545	731		1012	642	601	1170	942	759	973	668	902
92	508		1185	794	978	642	747		961	643	582	1193	902	839	837	746	819
93	474		1132	745	1024	568	756		959	662	592	1237	971	854	952	643	770
94	465		1150	781	1020	638	759		995	638	606	1234	886	891	868	698	876
95	559		1141	803	991	621	758		1017	675	628	1205	1001	868	1032	667	903
96	486		1045	783	1014	557	766		929	680	606	1204	917	794	890	612	834
97	484		1073	699	956	518	689		911	555	571	1065	827	733	824	631	766
98	354		907	659	770	429	614		846	548	453	952	772	658	737	522	678
99	409		916	693	896	517	570		828	588	558	1049	804	758	824	599	795
100	502		1118	793	996	570	699		940	617	613	1073	910	776	900	687	880
101	475		1078	709	888	589	733		1012	619	532	1160	917	906	917	617	744
102	538		1095	793	1120	669	802		992	701	586	1220	920	861	987	733	866
103	603		1217	742	1043	701	865		1065	671	664	1225	945	869	1098	744	986
104	468		1030	762	944	611	649		1042	614	527	1091	933	719	931	701	769
105	416		956	643	765	501	578		755	494	492	979	770	674	753	557	686
106	579		1153	859	985	612	679		1002	743	656	1242	1021	936	986	674	903
107	485		1073	778	1048	636	719		1041	717	598	1142	929	835	908	677	804
108	434		1003	691	903	547	653		944	545	574	986	819	709	767	583	698
109	359		846	638	808	472	582		758	486	441	909	658	664	701	577	669
110	446		976	685	903	563	656		877	529	514	1062	849	767	896	601	785
111	458		1033	751	933	559	658		890	615	589	1069	761	782	803	557	719
112	532		1159	766	1026	610	725		961	566	560	1172	937	891	966	722	870
113	570		1191	736	991	650	770		983	610	635	1214	851	851	923	763	804
114	538		1141	783	990	637	692		995	666	591	1222	896	790	931	713	795
115	345		878	666	814	514	633		869	487	537	1020	758	650	718	570	722
116	507		1154	792	1048	614	771		1058	692	699	1164	868	842	906	720	916
117	523		1151	823	1061	605	921		1010	742	658	1386	999	989	1008	748	909
118	496		1100	906	1124	668	842		993	704	680	1321	1021	868	941	719	903
119	456		1019	725	939	520	640		850	521	570	1084	814	803	778	646	778
120	448		1094	732	1033	562	709		920	669	604	1145	989	842	813	645	844
121	462		1048	762	979	607	767		987	633	622	1190	925	747	889	646	875
122	502		1138	856	1112	584	743		987	732	627	1332	1060	989	946	662	920
123	396		832	569	838	449	556		732	539	465	878	678	648	658	472	678
124	421		962	658	778	448	689		760	555	448	942	804	679	845	533	610
125	469		956	689	837	539	695		920	581	594	1117	940	701	859	605	806
126	373		979	589	834	587	625		772	607	551	1057	851	703	820	620	717
127	529		1114	739	1120	614	789		1015	654	674	1162	896	894	956	702	846
128	516		1056	786	993	601	754		1070	633	609	1257	898	782	946	633	868
129	475		1049	689	923	592	693		949	612	617	1110	825	765	902	671	829
130	480		1074	772	961	518	656		883	609	640	1158	773	865	790	655	794
131	517		1227	805	1055	653	754		1016	703	649	1183	943	822	971	701	834
132	496		1066	688	1025	630	716		1003	660	599	1047	881	787	954	662	880
133	433		930	647	895	508	682		918	508	561	1083	856	759	781	631	800
134	450		932	714	880	547	657		878	611	528	1054	872	724	766	574	691
135	507		973	703	905	543	633		841	603	568	1077	867	747	768	636	751
136	610		1201	892	1202	738	910		1147	751	706	1330	1070	996	1048	718	959
137	451		1051	754	925	528	718		896	604	542	1071	773	795	817	652	720
138	486		1150	750	950	576	702		897	699	539	1169	931	876	853	719	846
139	482		1113	763	1065	684	737		1068	652	634	1247	1034	836	1008	747	978
140	411		943	648	903	525	610		814	550	530	1013	800	630	774	577	729
141	438		1217	720	986	605	760		954	627	616	1142	907	888	953	657	896
142	446		967	686	816	478	717		929	542	553	1003	758	774	796	608	762
143	451		994	619	893	538	646		855	559	591	1034	763	700	813	601	722
144	565		1119	716	1061	659	668		1003	625	618	1189	927	810	911	650	850
145	418		1026	694	912	523	659		845	551	497	1042	768	700	861	590	736
146	439		1044	702	1013	538	677		945	650	568	1069	800	698	858	562	762
147	503		1022	691	922	646	759		939	557	635	1083	876	855	908	728	818
148	526		1164	793	1046	612	812		1024	675	573	1217	1013	857	906	655	904
149	533		1172	781	1089	709	715		974	747	591	1170	961	809	953	750	832
150	432		1080	741	1038	605	739		978	647	585	1097	863	862	902	668	882
151	482		1131	735	1003	652	725		959	644	634	1202	944	881	922	650	874
152	495		1052	710	1068	580	715		995	655	637	1104	851	829	848	651	813
153	478		1119	756	1078	587	793		975	735	604	1216	1017	833	936	667	827
154	442		884	642	839	492	642		816	591	572	999	796	751	812	576	669
155	421		1103	791	990	538	693		916	674	537	1159	982	790	849	658	800
156	455		967	674	804	483	600		913	569	526	1091	739	702	785	623	750
157	439		1060	750	1022	588	824		952	620	574	1113	878	812	940	619	917
158	510		1078	763	975	548	753		919	617	593	1082	890	905	817	682	821
159	461		994	712	918	584	629		881	584	488	1050	836	731	831	676	804
160	410		953	644	916	472	589		904	561	534	978	819	715	809	542	756
161	437		977	668	823	497	654		873	524	588	974	849	763	816	578	733
162	404		890	661	850	491	609		862	589	527	981	744	728	686	647	750
163	550		1207	799	1076	610	791		1019	635	649	1120	916	831	965	728	882
164	496		1158	754	943	572	706		918	696	563	1196	881	832	922	759	866
165	484		1115	727	1013	635	688		984	582	616	1068	862	804	854	621	821
166	527		1176	800	1132	694	744		1047	702	651	1256	955	928	950	753	1047
167	450		974	708	883	528	729		901	609	583	1028	819	754	797	631	772
168	457		921	630	883	526	668		828	556	572	1033	817	870	828	612	700
169	397		888	622	839	508	688		868	562	523	1013	822	754	723	657	721
170	421		911	634	785	507	645		837	591	445	939	751	669	753	540	699
171	416		1026	674	840	544	626		775	572	570	1042	767	727	841	609	770
172	439		1103	692	932	600	684		887	599	578	1195	832	799	785	634	826
173	422		1037	652	887	522	626		921	619	576	1085	793	760	809	571	755
174	459		943	679	869	497	635		803	588	518	985	715	743	772	586	686
175	452		956	728	955	534	722		866	557	689	1102	812	793	840	590	781
176	435		938	692	839	552	570		874	600	516	1035	795	694	812	573	693
177	468		971	659	875	542	649		891	533	567	1087	805	771	786	618	823
178	496		989	684	954	597	706		797	600	618	1092	859	775	812	596	776
179	562		1131	841	1045	610	846		1012	650	638	1230	890	835	983	614	937
180	484		982	699	981	642	695		996	550	606	1104	833	887	931	655	781
181	460		1025	695	931	544	652		912	608	546	964	847	702	819	630	682
182	430		890	687	812	507	638		853	573	555	1025	811	725	797	579	718
183	444		960	628	886	561	579		870	578	554	976	805	784	795	614	839
184	512		1202	778	1133	585	793		976	605	624	1203	932	869	913	715	808
185	412		1031	750	940	559	715		921	621	579	1124	878	770	820	648	762
186	525		1134	758	1038	674	821		968	617	657	1134	922	778	931	663	865
187	526		1119	771	1009	656	738		926	582	591	1223	913	835	940	686	862
188	367		972	679	914	524	612		836	571	491	1021	791	688	741	602	704
189	468		1089	727	984	595	663		926	622	587	1100	833	888	796	655	786
190	476		1021	737	872	557	672		863	585	575	957	872	768	868	647	756
191	506		981	716	932	612	690		920	638	532	1104	809	814	895	671	775
192	443		1077	759	995	575	725		864	672	587	1201	844	850	894	639	852
193	486		1025	653	955	574	723		894	633	592	1011	834	801	839	597	867
194	502		1000	733	910	588	702		822	642	555	1041	814	741	891	645	750
195	465		1071	735	921	582	732		892	562	554	1106	862	824	848	625	700
196	503		1229	806	1131	617	849		1126	761	733	1306	1014	871	950	744	949
197	592		1180	816	1107	762	887		1065	736	679	1323	1041	956	1102	778	939
198	487		1028	690	891	478	675		870	539	592	1021	798	718	819	672	675
199	456		1000	700	925	556	666		802	640	557	1084	835	760	874	649	769
200	473		1016	738	1016	479	730		1004	662	564	1007	900	820	1004	684	846
201	414		1013	642	870	483	622		898	536	531	1075	783	750	760	593	696
202	384		869	681	835	456	543		819	575	527	994	753	702	746	564	762
203	447		918	635	846	531	610		883	655	520	1007	846	732	761	522	738
204	458		975	700	867	512	671		788	616	565	1077	798	740	859	609	748
205	495		1017	727	888	568	669		796	615	563	1050	852	768	860	634	796
206	473		999	638	884	511	654		903	520	562	1076	709	823	837	608	731
207	449		1043	678	977	588	688		902	546	565	1020	819	759	796	597	763
208	444		954	619	987	545	667		867	554	539	1053	937	809	897	635	793
209	435		1013	647	912	537	662		958	556	579	1151	771	842	796	588	712
210	417		975	557	845	490	595		833	509	520	962	765	690	774	581	745
211	443		882	603	828	505	595		799	543	466	977	798	691	840	562	649
212	437		921	583	900	551	654		813	563	523	1069	759	781	765	544	734
213	449		967	651	931	517	662		871	609	537	1046	898	787	824	608	741
214	414		1046	724	988	579	711		952	586	630	1178	861	885	872	694	851
215	439		950	662	911	515	673		877	573	569	1056	855	761	799	613	723
216	442		967	597	820	417	632		831	605	489	1079	799	732	720	587	717
217	500		1063	709	892	560	665		920	592	589	1054	844	771	860	585	777
218	483		1074	749	928	570	708		966	662	535	1133	834	742	830	565	801
219	489		1135	722	964	622	723		951	657	622	1108	941	897	913	667	851
220	455		1015	642	865	492	632		858	540	538	1009	830	783	785	632	787
221	414		1054	716	917	537	698		818	585	497	1204	811	754	906	709	701
222	407		1030	715	906	529	657		884	534	494	1088	827	716	787	595	703
223	465		1078	727	989	593	760		910	588	550	1193	839	787	782	721	764
224	382		944	646	850	542	698		822	556	460	1072	772	684	764	607	640
225	428		1015	723	900	583	734		980	554	516	1203	844	711	871	739	744
226	420		953	730	891	511	646		867	592	563	1014	848	692	815	616	744
227	487		989	685	943	565	675		875	610	554	1038	825	794	792	586	796
228	500		1061	726	989	571	649		937	603	592	1171	910	904	923	618	832
229	490		1052	790	957	564	705		970	702	571	1139	787	858	862	714	809
230	355		970	683	933	599	662		878	597	550	1024	812	770	860	631	773
231	539		1004	689	984	588	706		944	654	583	1070	829	853	838	640	799
232	420		879	604	871	482	597		776	606	494	938	788	744	773	599	700
233	462		965	738	903	555	663		865	632	655	1031	840	825	831	604	840
234	380		777	601	813	484	530		783	472	478	930	681	630	709	582	633
235	398		881	667	850	527	587		827	510	524	963	753	681	841	528	680
236	423		885	584	820	490	583		718	539	580	940	763	691	777	534	715
237	499		1078	725	963	541	679		977	572	619	1163	867	787	901	644	834
238	466		977	644	824	527	722		812	580	593	984	769	709	865	614	789
239	403		965	620	815	467	598		828	490	496	1063	816	731	803	591	779
240	369		943	686	887	566	722		956	608	606	1087	859	789	780	630	774
241	434		1021	630	873	526	633		918	530	596	1013	777	728	820	601	791
242	504		1015	712	885	546	646		893	560	558	1005	849	759	813	556	800
243	453		1053	650	912	558	706		892	639	546	1032	842	788	778	638	790
244	500		931	605	921	558	618		800	584	523	976	777	770	718	570	759
245	475		962	775	900	530	688		830	548	541	1103	869	698	761	643	832
246	441		918	709	843	533	666		864	582	537	973	764	782	823	607	780
247	402		859	545	704	398	549		727	542	459	932	793	644	661	565	685
248	435		906	650	872	467	644		803	503	525	986	804	704	777	573	755
249	435		997	601	916	516	658		819	650	635	1033	798	790	912	606	691
250	410		854	620	926	490	607		756	535	517	1008	757	774	723	608	739
251	420		1041	700	897	502	654		841	578	571	1029	764	740	887	570	697
252	460		1112	677	941	582	736		932	571	636	1117	763	822	813	627	780
253	521		1061	686	921	585	732		925	652	623	1057	866	803	892	639	778
254	511		1039	741	998	566	755		844	640	585	1175	896	804	943	685	798
255	443		987	618	805	503	594		797	568	480	972	809	718	824	553	700
256	484		1015	667	870	495	674		774	552	601	925	754	753	732	592	748
257	424		861	614	778	436	582		752	583	540	939	720	724	737	531	681
258	524		1073	740	926	624	730		996	632	665	1165	863	776	853	625	875
259	411		949	717	926	563	768		825	677	661	1121	892	880	898	647	797
260	558		1112	792	1089	618	765		1044	663	632	1121	892	853	914	648	843
261	561		1193	751	987	637	764		1032	686	670	1208	943	931	941	676	907
262	471		1056	782	978	530	785		952	644	640	1199	800	887	896	660	852
263	530		1027	748	963	582	726		973	666	545	1143	816	750	818	673	807
264	506		1057	766	1006	620	780		992	596	718	1082	920	800	894	703	926
265	533		1030	700	958	561	749		962	649	644	1077	957	865	934	621	885
266	506		1071	698	1110	622	766		987	657	628	1086	896	893	849	609	765
267	403		645	494	698	431	513		637	458	412	743	656	578	594	451	592
268	479		1028	681	947	593	686		897	672	561	1053	901	820	803	651	766
269	519		1133	720	984	655	733		975	686	651	1042	896	853	884	601	868
270	434		967	651	890	553	702		803	517	554	974	767	771	808	616	729
271	357		674	472	619	374	524		564	433	421	691	605	570	584	433	501
272	473		978	673	980	530	684		872	625	582	1021	782	751	822	629	814
273	493		965	688	891	566	735		851	638	494	1021	892	832	813	588	754
274	550		1143	772	1075	619	691		1079	715	654	1251	977	820	922	729	795
275	461		977	690	969	542	642		891	663	598	1032	791	748	765	542	739
276	379		815	561	793	474	513		656	550	511	903	709	713	670	516	638
277	530		1158	768	975	590	782		960	628	596	1156	892	822	907	616	825
278	490		1156	842	952	655	786		1094	673	645	1193	966	862	889	701	907
279	446		870	596	768	428	638		807	556	498	983	692	699	720	570	780
280	365		871	631	747	418	620		749	498	475	865	714	647	669	476	666
281	391		826	599	749	411	548		724	529	491	906	663	726	738	506	659
282	500		1031	758	916	581	811		942	680	638	1131	846	822	827	660	935
283	482		996	694	889	542	691		904	585	607	1096	885	822	857	634	800
284	520		1031	741	962	526	659		940	592	622	1113	872	826	818	717	721
285	530		1014	711	875	511	760		885	635	592	1068	778	741	876	639	806
286	498		1036	690	867	545	697		901	600	569	1028	834	799	773	633	841
287	404		800	541	741	445	593		708	447	482	866	679	621	660	478	625
288	474		979	713	995	538	649		874	566	531	1102	861	826	880	600	779
289	552		1104	768	1010	667	754		976	727	652	1214	927	885	992	672	911
290	469		995	663	837	488	636		840	576	556	1007	778	778	783	563	736
291	377		928	614	743	504	579		734	554	491	954	753	722	782	533	653
292	449		970	701	883	525	634		803	621	628	1036	799	899	795	532	750
293	437		923	677	953	501	572		878	595	600	963	792	793	771	541	781
294	483		915	732	799	514	683		940	608	558	997	856	797	862	566	801
295	460		976	739	971	558	759		931	623	612	1077	904	793	722	658	856
296	372		821	486	768	461	588		738	526	515	951	770	672	630	477	693
297	459		1060	685	859	512	690		895	612	574	1167	794	782	799	595	845
298	449		1022	706	909	485	692		901	680	576	1085	794	834	825	614	783
299	476		995	638	974	544	638		837	611	608	1049	845	839	859	589	792
300	444		1053	617	940	587	704		838	583	545	1050	821	767	743	574	797
301	492		1118	741	1152	586	755		1011	700	640	1120	973	934	934	660	805
302	474		1043	734	1031	608	771		977	681	598	1154	908	830	852	700	832
303	465		1003	688	895	481	699		874	564	492	1103	844	809	867	594	781
304	505		990	667	932	546	686		869	611	608	1019	889	749	893	617	796
305	487		1127	841	999	562	761		975	715	670	1180	958	869	907	667	846
306	516		1104	660	975	546	728		883	664	599	1169	856	817	803	642	825
307	573		1039	737	898	615	718		973	603	588	1093	877	857	893	580	824
308	398		1037	613	818	551	583		843	543	464	990	774	757	800	578	798
309	447		979	631	954	573	636		850	618	498	1019	885	812	843	592	714
310	443		902	619	924	525	661		797	652	547	1023	845	830	785	591	744
311	467		988	672	900	495	699		871	636	569	1148	763	849	764	596	721
312	411		746	496	706	447	569		684	507	496	806	696	678	589	466	571
313	403		890	594	839	483	601		723	557	506	990	743	680	722	489	687
314	429		914	629	945	501	645		788	532	604	966	770	782	767	517	697
315	417		996	665	996	547	748		792	668	648	1003	851	777	776	629	769
316	418		870	583	800	542	620		781	598	543	969	749	754	695	521	668
317	406		954	597	880	520	583		781	531	538	1018	754	693	714	539	681
318	477		880	632	881	522	632		828	572	504	1064	846	761	694	521	734
319	411		1034	662	879	561	663		870	604	582	988	799	855	788	597	681
320	380		955	617	941	452	642		865	579	554	1075	778	800	764	544	674
321	445		927	664	864	568	656		848	682	555	1008	748	751	872	575	796
322	457		1034	665	825	567	649		859	554	579	1058	876	770	798	552	702
323	501		1116	660	944	531	731		953	653	588	1049	923	830	832	669	790
324	409		913	595	765	471	615		729	485	538	889	644	657	764	601	743
325	463		988	640	848	508	751		809	600	601	1025	746	777	786	562	787
326	464		1055	710	997	590	720		955	601	617	1080	895	883	895	659	763
327	402		997	669	835	505	659		815	532	632	996	815	758	817	569	721
328	476		1011	658	919	616	758		900	645	626	1133	842	909	844	646	777
329	475		974	570	824	479	647		837	519	491	987	760	745	742	516	685
330	447		939	658	848	547	680		837	604	603	1070	751	796	753	615	770
331	443		1030	678	847	545	646		856	565	634	1029	791	775	739	568	809
332	421		995	624	860	548	654		854	565	619	971	785	712	704	553	705
333	425		869	632	841	459	618		730	510	558	965	701	741	746	531	726
334	364		810	573	765	432	547		703	506	517	851	710	626	644	499	679
335	447		995	659	871	523	731		791	554	605	963	832	810	793	601	744
336	416		947	648	798	432	618		778	561	531	1008	726	762	749	538	712
337	405		918	576	744	512	586		695	504	578	875	715	665	741	544	690
338	431		998	623	955	433	637		838	505	585	925	760	852	688	510	686
339	451		1012	605	920	507	695		839	639	636	1035	825	831	885	599	776
340	433		931	646	919	534	646		834	585	571	974	789	801	744	562	694
341	457		906	688	928	536	705		848	664	584	1008	869	844	857	512	728
342	471		993	632	877	489	654		898	584	560	963	858	779	703	582	690
343	333		872	569	817	504	643		716	517	465	930	716	729	699	408	642
344	408		818	559	750	461	539		711	508	548	854	754	694	684	542	646
345	418		926	593	853	455	629		777	605	523	943	728	765	766	536	614
346	491		1021	750	918	500	704		880	583	630	1063	877	779	816	654	778
347	416		863	641	840	503	645		853	544	531	913	683	720	726	516	733
348	443		917	587	781	495	532		740	483	488	872	658	733	685	554	681
349	438		927	650	791	518	618		698	553	541	890	762	797	726	500	771
350	425		900	638	819	470	612		744	508	508	913	677	735	713	588	685
351	366		862	608	760	478	590		722	528	461	969	737	699	665	521	707
352	437		970	595	774	484	643		843	567	562	944	699	760	733	518	700
353	456		960	708	891	501	702		927	592	590	1042	851	787	817	567	727
354	467		914	662	974	467	656		769	602	599	1035	744	771	758	610	648
355	438		860	615	806	508	610		739	538	559	838	678	707	681	567	678
356	391		1005	632	851	494	642		912	489	544	953	838	772	737	561	698
357	468		1021	680	969	510	712		897	612	641	1156	883	831	840	633	811
358	466		1005	629	903	477	632		810	550	616	953	808	772	785	551	709
359	383		868	603	773	468	556		738	517	494	966	666	742	740	551	655
360	403		946	631	881	529	660		829	585	527	1003	814	753	732	561	764
361	478		1071	652	933	511	644		849	629	632	1070	838	792	827	583	740
362	460		1026	685	871	528	705		904	642	627	1060	779	865	842	606	684
363	505		1045	674	875	557	755		912	662	567	1097	956	837	843	616	733
364	493		1046	746	905	526	722		903	622	598	1065	856	800	818	617	775
365	503		963	685	824	532	689		893	630	560	1136	865	814	731	624	782
366	392		893	571	747	460	637		777	490	530	930	746	672	697	557	665
367	333		630	473	646	356	473		591	413	364	649	524	554	536	403	465
368	437		969	605	867	484	668		836	614	583	1009	736	754	704	515	811
369	482		953	618	836	492	618		803	563	576	985	821	780	694	550	669
370	429		919	606	837	425	677		829	566	562	1025	787	719	711	522	742
371	463		972	661	818	540	584		839	535	514	1001	740	775	769	576	661
372	418		908	555	768	494	642		721	511	518	993	728	722	657	538	688
373	454		1012	642	875	528	656		781	616	544	994	891	760	869	566	737
374	461		918	655	832	509	770		810	577	562	956	796	733	810	609	741
375	479		926	702	903	534	686		832	568	649	973	828	756	804	594	793
376	569		1155	731	1091	604	853		1039	796	697	1199	969	1059	922	704	931
377	457		939	691	862	482	647		781	583	561	974	833	722	807	571	677
378	440		863	670	872	567	807		802	554	631	941	846	800	701	576	738
379	529		1047	782	982	579	690		937	689	634	1118	867	904	840	664	818
380	446		999	698	930	608	669		870	572	561	1072	860	810	786	612	789
381	455		806	587	795	505	690		743	577	600	900	717	660	689	525	677
382	475		940	647	844	522	724		864	642	585	1053	805	829	853	531	780
383	387		876	623	840	499	646		770	607	544	1011	779	771	747	567	677
384	398		958	662	860	505	624		840	556	529	997	754	732	781	531	714
385	463		969	658	863	528	621		808	527	579	953	783	793	840	524	749
386	493		992	608	903	533	673		863	581	586	997	833	887	737	570	723
387	492		1020	706	984	588	717		907	663	684	1044	888	924	903	633	820
388	628		1231	843	1112	621	825		1002	778	715	1312	957	1025	932	663	860
389	528		1078	658	1006	618	799		1010	715	687	1140	937	871	891	653	820
390	501		1151	689	1029	556	773		1044	642	691	1129	857	881	889	697	867
391	487		983	645	878	501	674		872	609	577	1042	745	846	774	554	755
392	498		1058	635	938	498	688		882	627	629	1007	850	831	864	627	813
393	492		1020	702	972	537	702		873	655	671	1068	922	882	869	661	746
394	457		932	662	798	465	589		731	513	514	971	710	740	797	508	694
395	377		753	513	759	468	511		692	469	487	850	661	598	662	447	657
396	491		952	685	831	453	677		846	550	574	931	750	783	778	630	707
397	374		852	619	717	423	579		769	559	485	819	719	654	701	488	673
398	402		816	578	729	399	502		711	567	459	797	687	641	642	530	603
399	434		935	636	824	525	642		822	579	541	985	795	819	768	588	714
400	413		912	617	811	456	543		770	569	527	958	771	786	699	548	696
401	446		788	614	797	482	553		712	579	539	929	685	640	659	513	662
402	434		924	606	761	466	564		727	534	565	924	760	832	728	550	687
403	534		951	595	833	549	626		908	528	564	1002	765	787	752	571	735
404	435		928	634	849	528	638		872	534	556	966	797	746	744	511	674
405	413		820	530	718	467	586		676	486	519	812	709	686	710	501	665
406	471		976	622	794	505	498		831	472	554	946	770	765	693	493	659
407	434		924	648	880	532	610		904	544	598	993	830	758	816	565	755
408	370		874	534	777	507	539		743	506	504	865	731	732	688	487	630
409	410		935	646	842	507	660		860	536	551	909	812	860	821	580	688
410	442		936	620	790	419	568		718	538	508	858	741	681	727	493	667
411	327		774	559	668	394	502		649	436	445	800	591	600	638	397	641
412	442		987	578	863	469	715		778	558	621	925	736	812	772	533	726
413	497		949	665	872	538	583		777	622	538	988	814	816	744	595	672
414	496		1016	690	976	550	612		817	583	607	1109	852	827	797	648	829
415	437		925	630	848	514	619		775	548	587	1047	756	763	769	568	736
416	497		1147	742	965	561	720		953	588	653	1097	853	903	875	636	827
417	536		1051	695	977	588	782		963	710	661	1194	955	927	780	575	840
418	465		1064	679	925	504	711		840	666	582	1027	858	810	826	576	699
419	463		1039	627	890	569	637		912	588	639	1119	767	787	810	608	759
420	517		1025	713	962	542	754		967	597	677	1019	819	857	880	596	766
421	362		800	585	758	441	560		702	482	518	850	640	650	696	534	631
422	490		995	620	854	470	638		805	549	578	924	701	799	779	562	663
423	502		978	703	873	512	602		793	599	556	941	773	797	751	544	741
424	509		974	661	919	489	657		878	597	548	1022	785	842	785	605	689
425	514		1032	738	1006	635	721		960	633	645	1197	875	908	920	584	833
426	485		930	717	888	541	654		816	558	602	964	778	799	775	611	703
427	542		925	609	882	488	650		838	606	590	1046	865	797	818	571	716
428	525		1022	651	941	562	632		819	573	607	958	851	928	826	592	775
429	470		911	597	871	523	645		739	554	483	1004	761	683	732	516	692
430	490		910	617	845	507	659		888	573	556	987	897	835	782	588	750
431	505		1067	638	930	536	728		886	592	610	1005	912	821	842	609	790
432	467		1033	646	881	551	729		852	631	676	1022	787	807	836	568	781
433	438		930	628	928	536	708		845	551	612	1025	796	743	853	616	776
434	491		949	646	835	521	687		801	632	591	1012	740	861	751	569	733
435	412		890	615	784	482	667		746	462	562	975	704	601	744	562	791
436	450		963	570	828	553	626		707	544	584	968	771	813	779	591	731
437	465		903	598	710	441	556		898	532	645	933	731	766	793	549	682
438	441		787	565	763	430	580		718	510	506	882	654	727	669	504	630
439	401		743	500	741	399	487		668	463	442	764	704	692	585	457	635
440	504		874	647	862	479	613		791	561	551	907	833	805	738	565	741
441	389		784	519	799	370	529		673	425	479	870	623	667	612	441	587
442	453		874	606	801	489	573		819	559	514	908	758	728	779	514	677
443	475		999	719	937	485	708		854	672	703	1061	810	782	773	587	759
444	514		1075	706	933	550	751		891	642	617	1018	799	776	866	610	769
445	459		1052	710	924	562	726		765	565	615	1132	843	897	808	626	758
446	497		986	696	879	540	668		952	604	660	1039	849	908	864	592	821
447	523		1010	735	907	592	687		975	624	703	1000	902	876	879	597	804
448	440		838	596	887	459	642		788	555	515	961	727	741	707	603	683
449	469		911	683	836	523	646		809	551	568	954	813	846	719	584	710
450	454		914	651	862	461	661		795	528	583	947	758	793	773	539	688
451	455		951	588	828	468	560		853	627	524	1004	742	816	749	560	697
452	433		852	562	745	412	562		737	487	489	953	697	683	729	517	619
453	522		1000	713	898	554	654		838	571	671	1014	748	884	871	612	702
454	469		949	603	854	454	598		788	577	554	952	763	792	801	552	730
455	437		978	609	795	552	621		835	579	520	996	723	766	741	604	650
456	449		918	632	823	505	613		836	537	548	1001	806	734	792	604	720
457	523		982	607	877	516	657		767	636	559	992	801	756	701	526	671
458	484		1036	689	849	490	606		839	604	563	998	797	795	769	543	738
459	418		872	613	797	485	631		708	489	557	973	665	758	755	457	683
460	528		1003	678	907	511	700		866	597	592	1084	849	789	863	525	730
461	423		946	585	806	479	600		813	538	531	924	729	727	693	537	667
462	420		925	651	836	489	673		774	595	623	959	770	864	719	571	718
463	523		980	656	845	557	679		883	554	596	1011	760	689	776	549	733
464	451		890	550	807	539	635		785	506	528	945	766	758	744	538	679
465	477		937	595	830	503	626		808	550	620	973	843	784	807	527	652
466	420		896	626	903	459	610		902	534	532	991	705	818	758	505	752
467	522		942	637	932	459	659		889	562	601	927	730	819	774	567	760
468	489		982	602	887	535	665		796	599	604	905	847	798	800	597	749
469	445		925	603	799	439	649		833	508	567	971	869	838	787	556	703
470	431		969	608	745	430	560		768	593	599	918	695	718	721	554	665
471	380		799	594	757	487	603		768	476	449	815	684	723	653	480	677
472	437		941	598	826	505	611		773	532	551	1015	808	763	719	545	632
473	433		861	576	697	493	613		752	520	538	850	693	704	693	516	593
474	506		890	585	766	504	606		775	552	617	922	725	740	748	518	706
475	522		979	669	933	527	717		872	654	603	1031	832	762	841	564	696
476	470		819	572	810	491	620		748	575	561	981	725	731	785	548	657
477	458		893	593	768	535	644		885	593	531	909	806	792	762	569	678
478	531		1046	614	820	517	660		959	602	602	1000	751	844	759	650	731
479	534		971	619	840	500	645		872	558	575	1067	808	782	781	630	736
480	571		999	718	961	552	670		821	695	694	1030	841	828	862	562	775
481	467		1031	685	952	575	743		952	674	619	1028	938	853	842	544	851
482	406		883	620	808	457	569		793	499	541	916	744	815	739	452	705
483	361		831	551	736	438	487		698	470	481	809	664	603	662	463	617
484	411		844	612	760	472	639		738	511	557	819	714	675	689	509	610
485	529		1042	728	914	499	717		973	670	600	1085	839	848	902	600	771
486	534		948	638	967	542	617		935	620	590	1005	804	828	821	579	736
487	399		917	587	808	473	567		771	591	541	962	791	770	715	592	651
488	467		847	578	716	503	647		782	528	524	858	769	755	662	578	759
489	380		782	581	680	393	497		631	463	504	813	687	659	639	491	605
490	429		885	617	754	448	536		731	541	541	939	765	720	698	428	654
491	437		765	688	787	468	592		773	534	552	951	688	761	715	517	652
492	502		957	708	918	563	709		809	604	650	1036	793	847	848	578	664
493	397		828	568	690	417	528		702	468	515	733	650	617	568	494	556
494	461		834	570	763	445	600		775	526	540	914	736	801	692	519	625
495	462		849	596	770	462	596		717	563	565	921	725	666	727	564	707
496	447		910	645	812	432	662		815	618	601	914	756	755	768	502	693
497	551		982	679	924	547	689		788	614	567	990	789	772	800	616	760
498	491		1011	661	860	540	670		892	592	581	1084	773	854	785	574	630
499	474		933	644	733	477	630		742	548	552	960	768	794	763	506	648
500	410		847	608	731	444	594		806	562	511	876	764	773	692	504	607
501	414		811	587	810	424	604		817	510	538	939	674	681	673	461	653
502	382		805	485	658	390	556		660	512	516	852	651	675	658	518	645
503	351		743	467	621	406	576		724	401	452	796	596	697	601	405	559
504	463		950	604	843	441	630		759	515	595	1026	726	705	750	505	653
505	530		928	698	862	549	703		912	598	628	1033	841	752	807	568	694
506	474		1013	634	793	515	647		841	646	642	966	847	785	773	557	696
507	487		919	692	752	455	584		820	504	523	868	773	845	727	594	675
508	472		955	640	855	469	664		836	588	575	1075	884	843	745	588	742
509	440		871	597	778	469	614		752	560	544	899	729	674	745	516	642
510	428		952	652	868	512	625		784	584	585	967	746	780	720	544	670
511	400		833	587	812	505	615		704	548	541	867	689	754	719	536	649
512	430		872	586	788	505	647		733	560	521	896	708	804	757	464	710
513	444		850	582	757	537	584		766	489	534	859	740	694	746	506	661
514	425		892	636	799	454	572		825	515	548	821	701	784	729	479	665
515	438		981	544	849	479	571		811	551	552	927	702	719	731	554	681
516	420		834	574	806	452	611		764	598	615	880	762	818	754	544	693
517	402		925	682	825	449	609		779	586	565	961	762	784	764	558	718
518	424		867	647	760	566	598		735	553	653	943	796	824	772	555	727
519	430		843	514	735	439	589		727	493	557	832	641	722	691	556	698
520	530		982	683	857	509	760		849	596	597	1066	783	848	846	585	729
521	501		1008	690	885	578	788		987	632	685	1119	800	833	914	733	829
522	536		1037	673	746	534	753		870	716	653	1010	915	1049	773	606	822
523	515		993	677	907	557	654		933	616	653	1089	864	878	820	620	803
524	467		982	682	791	450	675		774	624	603	955	821	787	844	522	677
525	408		881	551	801	479	593		710	570	611	913	831	827	734	443	604
526	439		906	635	723	441	642		739	535	575	898	733	781	746	528	698
527	379		861	548	691	391	520		611	479	485	870	636	747	656	546	637
528	445		729	567	719	423	530		696	486	480	827	655	699	692	471	619
529	419		912	597	726	425	591		719	549	557	988	734	795	736	539	653
530	486		978	671	804	546	679		770	649	609	961	822	794	797	534	764
531	511		974	665	805	484	685		788	597	593	946	864	839	794	579	716
532	398		797	545	791	437	567		662	550	516	893	701	707	671	506	627
533	408		839	524	753	444	513		671	511	491	850	664	595	717	479	598
534	476		881	648	809	473	649		704	561	579	962	785	803	737	554	676
535	404		794	593	731	470	534		717	520	503	824	678	684	652	457	655
536	423		882	610	857	447	617		777	561	547	959	718	745	756	507	695
537	430		797	546	744	446	551		743	502	541	848	716	723	678	489	641
538	402		852	520	769	411	562		784	502	549	847	646	724	660	488	590
539	462		943	620	903	474	640		835	624	630	965	752	789	844	588	677
540	422		802	595	702	428	554		667	527	516	920	693	670	715	450	644
541	409		910	565	755	444	516		847	519	572	913	675	789	728	515	655
542	428		848	555	811	461	620		742	539	513	969	689	714	720	549	723
543	362		759	510	695	406	555		660	464	488	843	628	705	550	485	644
544	465		840	588	711	454	653		697	519	565	916	717	721	677	542	636
545	466		960	595	834	472	623		773	565	550	975	750	825	670	505	683
546	426		914	619	820	505	639		844	529	649	943	755	767	757	546	762
547	486		936	602	836	497	602		832	506	529	985	748	744	652	558	683
548	418		859	551	766	464	590		783	504	504	852	639	777	680	448	584
549	486		1005	657	800	434	669		807	562	517	900	803	780	735	552	634
550	521		960	638	846	512	616		836	584	624	931	769	897	727	596	729
551	455		852	591	794	457	574		784	604	495	930	680	725	801	504	680
552	487		886	619	830	503	604		753	587	569	959	727	789	675	484	709
553	460		863	637	794	426	573		722	595	526	955	816	771	702	534	607
554	387		902	542	693	448	571		672	540	574	878	750	758	749	484	602
555	370		894	666	773	474	613		792	552	529	1034	710	803	773	476	606
556	457		899	589	784	463	605		776	573	570	1065	699	826	724	568	614
557	381		847	529	725	443	602		682	482	503	811	710	761	623	461	605
558	486		891	618	888	493	595		816	570	615	983	823	867	780	578	699
559	441		987	585	858	453	603		779	569	565	978	851	812	751	529	661
560	382		803	544	777	437	617		735	509	564	829	732	694	632	456	647
561	438		916	599	796	540	649		756	565	551	935	775	762	745	501	598
562	452		934	622	832	493	636		831	519	564	933	745	790	729	521	735
563	467		827	567	693	431	566		725	528	509	824	694	696	654	478	599
564	527		917	546	824	534	678		734	586	586	834	766	768	722	553	646
565	380		827	567	737	511	639		726	515	556	799	725	889	734	500	671
566	389		864	560	730	506	564		713	545	501	900	754	675	659	453	600
567	427		879	636	859	549	587		787	607	602	1022	717	877	793	529	655
568	398		818	595	829	403	569		673	523	565	909	657	717	748	477	636
569	499		998	630	952	508	593		867	619	647	928	800	916	733	496	677
570	447		909	570	722	470	605		787	529	544	939	756	807	826	549	633
571	292		568	418	495	313	490		524	372	379	658	493	455	485	351	439
572	406		843	560	717	376	568		669	506	500	857	688	624	654	457	556
573	415		806	552	712	468	609		742	491	547	891	685	779	679	452	606
574	491		977	620	836	536	704		823	598	628	1035	791	779	736	556	644
575	502		1002	635	913	559	632		794	530	578	1052	823	854	766	551	676
576	387		849	543	808	408	613		737	536	515	886	690	786	702	538	608
577	376		682	462	596	368	503		570	479	450	638	525	557	577	404	483
578	386		865	618	858	500	642		773	602	589	934	821	781	787	523	601
579	431		860	655	829	450	602		781	546	619	874	737	828	738	457	565
580	408		825	496	782	435	497		697	525	493	799	727	661	662	429	582
581	392		864	557	775	418	555		697	508	507	810	691	650	624	458	644
582	405		905	573	810	497	637		772	512	546	939	727	835	774	458	638
583	416		937	623	761	434	591		784	506	514	885	755	801	644	508	645
584	475		957	553	721	446	600		694	545	565	889	684	769	695	536	632
585	468		935	599	874	438	699		833	573	514	891	791	724	768	509	681
586	445		870	606	844	493	604		798	605	606	877	756	756	819	541	611
587	487		969	640	839	455	627		742	555	543	870	728	772	750	551	676
588	471		868	612	765	417	641		690	572	560	912	717	700	657	479	609
589	435		847	541	716	451	568		776	470	509	881	621	779	716	496	609
590	390		877	496	828	429	628		722	598	577	882	744	744	723	452	638
591	404		767	595	714	439	525		708	485	519	785	660	774	593	426	610
592	408		821	558	690	433	519		690	497	541	772	649	725	659	452	593
593	430		752	482	713	455	552		672	477	493	840	691	708	624	476	635
594	400		872	489	693	410	520		726	488	504	858	709	698	656	429	670
595	461		958	648	836	514	675		830	620	585	1015	771	803	685	520	656
596	470		865	528	720	429	521		619	524	481	746	693	720	631	463	577
597	469		827	545	728	432	644		756	478	545	928	693	694	670	482	626
598	481		975	595	815	461	680		812	566	569	1009	684	799	801	516	627
599	437		904	627	783	444	621		722	583	525	916	703	759	713	479	638
600	490		955	545	784	515	607		776	570	569	922	726	706	725	495	726
601	400		840	576	751	462	599		736	523	569	865	700	714	662	530	576
602	383		801	538	747	385	473		667	465	540	795	687	657	592	447	557
603	447		896	598	778	472	670		716	528	608	869	742	856	685	519	629
604	513		933	602	878	524	635		887	615	588	1038	882	814	870	585	739
605	482		859	639	899	511	638		765	580	525	949	798	734	785	533	646
606	513		1010	628	954	506	689		833	615	665	943	780	814	817	587	691
607	496		957	585	850	550	710		885	616	570	949	817	837	869	572	743
608	447		932	533	807	452	582		698	527	548	883	738	696	627	480	609
609	450		876	579	801	470	618		738	496	564	869	734	713	679	461	673
610	568		993	617	897	557	747		940	612	636	985	864	863	795	579	743
611	499		767	545	685	390	576		690	506	473	855	681	679	646	494	570
612	420		787	517	766	475	567		750	574	548	874	753	711	617	483	606
613	399		868	542	702	463	605		742	505	553	860	726	822	653	436	594
614	422		882	538	705	420	564		839	562	507	858	676	736	631	550	616
615	438		858	564	738	471	577		624	535	523	869	744	683	701	487	573
616	500		900	579	737	478	611		773	580	575	901	746	826	646	481	621
617	473		935	574	722	448	600		748	564	566	929	751	748	711	548	679
618	391		875	558	744	440	569		718	545	537	845	658	801	658	432	576
619	454		929	598	785	465	605		774	606	572	872	707	748	671	502	644
620	401		866	538	823	457	635		789	603	535	957	743	700	663	547	591
621	420		846	594	735	429	552		634	454	519	864	680	713	625	468	597
622	459		872	583	794	403	585		738	507	564	891	748	780	680	518	570
623	513		903	622	813	506	633		804	567	656	997	750	908	682	573	698
624	449		1010	532	756	418	562		795	633	567	897	806	746	709	536	627
625	506		923	647	816	441	618		791	560	509	924	742	693	718	495	607
626	473		902	613	878	481	599		854	628	656	1001	767	811	773	500	776
627	461		913	615	856	480	701		862	556	575	897	799	821	774	613	665
628	451		870	632	790	414	604		788	534	617	916	737	716	715	501	660
629	504		891	585	758	493	588		817	560	624	909	780	830	750	429	685
630	490		987	561	798	530	575		736	503	611	898	774	782	745	468	632
631	352		743	503	614	371	500		690	433	507	802	610	687	632	443	567
632	462		825	620	772	430	612		724	573	588	906	786	781	723	513	550
633	472		938	646	815	458	589		754	681	540	862	743	856	720	484	608
634	457		822	579	703	470	566		763	581	610	871	696	756	653	493	594
635	467		892	525	759	449	592		823	558	476	931	798	732	826	570	649
636	395		713	506	682	435	509		678	522	505	802	705	699	609	397	533
637	421		841	466	730	385	534		635	475	515	732	699	695	659	457	553
638	467		873	592	842	494	562		723	566	660	837	753	787	716	518	542
639	484		885	558	760	431	636		715	484	522	860	668	715	630	498	612
640	437		865	524	730	445	593		723	502	560	883	724	659	695	460	591
641	457		893	678	745	514	583		768	565	563	936	754	820	742	534	682
642	491		946	598	892	564	644		786	578	623	949	770	782	682	417	634
643	438		844	621	722	417	607		724	528	570	895	680	764	636	484	600
644	510		955	613	768	511	671		741	575	584	850	797	804	733	504	670
645	484		869	576	706	460	570		671	464	542	867	708	765	654	459	626
646	437		800	549	747	442	555		744	528	523	800	710	841	739	501	678
647	425		857	564	691	517	623		712	554	527	852	775	669	710	527	581
648	362		707	513	597	393	460		568	502	505	682	587	650	569	344	525
649	427		872	544	708	484	562		758	441	586	840	709	665	611	476	590
650	486		933	587	751	481	675		765	586	613	906	787	742	846	525	620
651	403		794	526	653	422	572		706	446	512	770	656	653	685	498	565
652	421		844	543	714	468	578		773	537	604	879	774	792	701	516	604
653	395		741	520	679	396	584		775	518	510	804	725	720	647	392	581
654	479		799	512	720	456	566		725	508	594	842	679	735	656	462	575
655	454		950	566	745	435	659		807	573	575	941	708	737	703	471	699
656	578		1032	611	858	467	620		815	643	644	943	758	831	758	484	643
657	481		865	557	794	447	612		698	556	528	848	709	757	769	464	714
658	490		1021	603	891	559	728		896	631	685	1078	749	859	802	570	700
659	500		821	540	756	487	494		702	513	517	805	660	721	608	439	566
660	409		882	630	748	454	614		736	483	588	929	718	802	802	506	656
661	486		948	597	766	446	664		815	566	610	1041	727	860	701	509	665
662	505		969	669	819	489	617		797	562	631	1006	838	783	740	507	692
663	512		941	641	918	513	636		898	546	626	1026	812	870	813	590	689
664	427		1043	636	843	508	704		780	615	611	928	899	877	764	530	631
665	387		831	568	716	423	585		703	494	521	825	657	725	630	478	638
666	534		1013	666	900	459	675		812	603	603	914	730	831	739	539	608
667	454		993	579	834	479	640		725	608	592	888	681	791	761	531	611
668	503		972	632	734	454	655		813	544	532	998	836	799	780	490	570
669	557		957	643	920	502	609		815	566	628	903	750	793	745	475	616
670	431		911	583	853	466	585		767	626	588	913	731	750	710	540	607
671	463		890	599	826	492	652		783	588	571	917	747	776	724	462	690
672	500		923	577	831	473	684		735	573	576	945	764	789	768	492	658
673	427		852	591	720	395	570		642	495	529	862	698	736	621	460	539
674	481		879	576	792	482	581		716	585	662	959	727	804	699	498	652
675	395		788	514	686	405	545		619	481	439	748	676	720	588	426	518
676	465		936	598	869	438	668		765	599	646	948	790	836	685	511	620
677	451		896	554	752	449	612		674	586	613	901	628	754	645	416	643
678	404		764	491	694	409	483		617	410	489	774	688	666	597	449	531
679	366		853	545	748	398	562		746	562	511	857	657	765	615	480	586
680	430		919	517	742	462	608		726	543	519	880	736	760	630	510	615
681	416		860	530	641	476	530		706	481	578	787	626	719	656	487	556
682	406		865	479	734	459	609		798	563	590	854	744	719	640	472	652
683	394		761	519	700	408	577		689	445	535	845	636	707	568	459	512
684	320		696	448	539	347	518		582	413	424	716	577	593	527	353	506
685	414		758	532	671	424	581		624	463	492	797	670	690	596	413	540
686	416		823	520	798	422	549		736	500	539	859	643	750	728	447	627
687	427		852	586	800	419	636		645	524	550	846	736	727	757	488	626
688	393		871	578	729	450	609		792	528	577	850	758	756	756	527	595
689	485		896	609	788	446	619		786	592	480	942	759	834	764	480	616
690	423		858	616	831	509	654		768	541	649	955	800	805	734	528	598
691	441		906	533	808	464	648		742	538	559	937	733	757	748	521	663
692	452		892	584	740	477	635		702	551	519	868	687	804	702	452	547
693	429		831	511	629	466	520		689	518	598	841	722	753	619	432	593
694	518		961	527	842	475	668		733	644	585	932	777	781	707	512	625
695	467		949	610	815	510	627		785	503	528	890	755	741	647	500	669
696	493		921	601	781	486	629		695	503	587	882	735	800	606	461	549
697	464		851	530	682	448	518		669	486	494	814	679	682	623	461	541
698	503		877	585	813	498	522		792	622	610	955	769	798	719	556	609
699	476		885	547	780	416	575		714	486	577	878	769	828	640	481	596
700	456		891	564	755	437	501		703	515	508	879	645	756	711	413	564
701	481		843	578	725	456	571		736	562	572	828	724	713	709	499	617
702	478		823	567	821	450	616		763	544	586	762	759	720	710	489	660
703	496		1014	646	836	472	663		731	555	560	872	780	724	737	530	662
704	370		645	435	623	364	496		634	465	476	736	585	626	558	328	430
705	501		852	536	749	456	571		787	584	585	882	756	744	688	442	594
706	437		842	513	747	440	561		720	543	529	836	703	781	707	451	525
707	459		862	512	746	474	576		737	545	565	815	815	769	758	479	639
708	459		863	576	832	405	600		809	486	535	923	761	823	671	525	654
709	541		904	596	813	532	636		770	578	555	948	792	857	753	515	609
710	471		1021	635	785	493	651		894	565	621	897	704	887	838	550	716
711	404		881	561	706	448	577		788	495	472	755	712	756	665	486	544
712	387		744	462	687	379	456		567	469	481	809	662	639	656	404	539
713	475		910	583	743	464	595		747	602	576	769	793	758	714	461	647
714	537		904	645	941	514	637		902	628	556	958	871	898	764	597	624
715	488		894	613	736	459	607		780	502	597	920	784	823	754	491	655
716	410		799	511	665	394	515		654	504	493	796	635	701	610	417	522
717	436		826	558	706	389	519		680	566	540	784	650	793	637	430	513
718	385		803	557	678	429	480		572	477	474	766	634	690	550	467	547
719	434		806	484	641	388	497		675	467	587	811	710	708	595	491	587
720	463		810	503	656	374	535		612	498	500	744	605	693	593	430	588
721	369		762	544	695	374	540		668	456	539	756	695	698	585	449	543
722	470		796	573	662	405	574		664	550	470	807	666	761	587	457	516
723	469		883	564	776	464	633		665	504	569	927	715	758	704	514	629
724	490		854	566	770	471	585		795	563	564	836	754	780	711	577	639
725	345		726	502	682	415	517		651	468	529	758	664	667	601	423	605
726	467		1051	683	820	514	725		865	569	592	1012	881	764	870	606	645
727	509		1188	691	938	530	808		904	699	614	1162	925	944	886	610	729
728	491		1189	790	1073	642	710		1023	624	658	1121	967	837	934	720	825
729	475		966	680	812	537	709		856	625	633	1052	774	873	735	574	683
730	540		953	606	848	482	717		877	631	648	906	834	806	778	548	664
731	526		1041	712	938	564	747		936	661	665	1125	910	959	889	646	720
732	423		792	489	681	421	622		644	465	530	788	675	750	620	399	521
733	439		802	552	785	448	557		697	443	472	805	697	772	691	510	577
734	412		827	519	693	420	583		736	493	547	799	745	722	645	475	504
735	401		833	537	740	426	527		685	495	492	801	695	761	666	515	568
736	477		971	609	811	501	613		774	637	614	869	722	901	744	511	637
737	424		813	592	792	448	573		745	503	561	826	732	746	679	492	585
738	538		1046	650	907	578	705		914	642	630	937	901	861	807	519	646
739	424		829	551	724	460	603		691	492	564	823	741	839	644	424	560
740	467		852	552	736	384	541		731	544	444	796	695	672	639	433	545
741	430		893	548	679	389	531		696	507	498	809	701	717	702	505	584
742	357		766	471	626	345	481		616	449	509	701	593	658	613	415	520
743	487		891	529	677	482	558		719	523	542	725	696	709	657	493	637
744	436		816	543	742	450	547		700	489	604	774	651	740	628	443	589
745	398		863	542	718	413	546		718	502	488	812	633	699	618	427	581
746	527		970	566	728	485	636		761	593	596	899	751	787	652	551	652
747	426		860	546	684	431	626		733	519	501	860	702	685	646	534	491
748	454		829	551	717	435	547		734	538	541	761	675	725	673	423	543
749	447		839	607	758	486	616		739	576	497	917	812	799	654	481	564
750	527		913	592	773	429	650		759	551	509	914	841	813	709	518	617
751	456		821	596	871	451	565		773	552	586	885	732	747	690	590	626
752	522		950	567	888	474	699		794	645	588	1004	804	863	786	557	601
753	469		846	561	678	443	537		726	565	554	786	692	663	672	426	607
754	463		804	516	768	398	544		707	500	554	790	673	719	649	460	579
755	500		867	535	803	442	580		776	568	574	801	722	728	678	504	672
756	496		803	551	723	442	536		772	544	585	845	683	774	660	459	618
757	586		984	608	837	486	746		869	613	727	934	820	791	763	602	716
758	422		829	533	559	417	562		691	472	504	784	650	764	607	496	498
759	490		921	658	797	439	580		821	533	624	849	797	789	786	477	594
760	548		969	615	852	439	628		721	553	578	942	729	730	817	515	620
761	445		808	585	701	386	574		675	487	532	760	730	671	603	470	597
762	419		869	513	713	431	528		697	504	550	851	697	755	599	482	531
763	467		845	541	652	382	596		738	481	551	881	673	746	586	493	550
764	424		849	499	756	492	612		733	561	554	900	690	678	735	476	531
765	430		904	558	740	486	586		690	518	542	806	709	689	638	511	560
766	444		829	603	778	428	626		753	609	600	863	723	780	699	520	641
767	433		872	509	574	367	582		614	482	480	728	642	712	589	449	488
768	554		991	595	865	534	679		840	627	603	979	839	839	771	519	590
769	532		917	621	832	475	697		860	595	643	958	817	820	777	536	647
770	548		934	656	827	533	753		856	621	619	979	818	750	762	567	738
771	453		841	589	791	425	537		698	514	458	855	746	752	615	449	572
772	468		954	643	779	489	632		800	637	663	914	788	790	676	531	597
773	367		666	426	562	358	424		548	458	471	657	530	618	559	315	468
774	477		925	623	805	474	626		745	576	588	898	774	824	701	551	676
775	435		940	591	833	468	600		806	674	597	989	815	807	720	530	666
776	499		871	596	703	450	579		671	477	594	847	681	707	637	453	577
777	466		968	555	764	516	613		789	628	582	910	820	764	703	470	659
778	438		741	529	673	391	549		701	481	521	737	680	746	612	424	540
779	497		974	640	858	482	618		851	594	661	935	779	918	733	596	663
780	513		991	663	829	502	639		723	598	541	967	715	843	717	464	590
781	407		827	563	793	427	590		646	522	640	796	688	700	650	491	538
782	462		832	499	700	417	524		583	481	532	825	613	747	653	426	520
783	485		909	585	787	427	609		730	565	567	809	713	834	682	533	610
784	500		840	597	742	421	563		791	545	535	887	755	731	694	510	596
785	472		868	598	802	394	589		698	515	580	877	661	659	721	457	604
786	425		831	539	699	404	570		735	454	540	812	637	794	706	423	534
787	470		857	555	711	369	506		736	490	514	872	693	791	653	484	557
788	439		932	610	786	455	569		694	477	568	810	749	777	647	440	646
789	417		856	540	725	407	564		677	544	611	814	760	711	680	516	601
790	394		903	549	686	448	489		704	461	511	828	712	752	638	489	551
791	434		841	602	713	430	589		720	530	549	814	733	736	672	474	600
792	485		812	537	772	475	584		750	526	628	918	704	835	681	478	578
793	422		752	480	641	366	502		655	464	508	738	666	715	674	465	506
794	453		873	553	713	498	601		696	558	604	836	710	850	663	456	588
795	432		799	632	717	457	583		653	552	600	808	742	806	687	486	570
796	481		861	569	698	441	546		687	502	541	856	656	755	637	451	603
797	432		813	528	757	433	503		610	536	513	848	612	798	617	433	506
798	468		887	610	765	455	561		719	572	560	904	717	775	681	496	606
799	454		844	558	730	458	637		746	514	589	899	702	747	685	457	558
800	449		921	634	708	441	626		735	565	613	830	767	734	671	460	641
801	448		845	550	688	440	525		677	505	599	734	720	716	615	423	537
802	482		897	572	764	473	593		747	519	605	920	813	768	687	475	633
803	477		885	621	754	508	593		776	534	582	865	767	767	695	578	602
804	427		825	540	740	379	545		765	522	562	743	649	777	581	452	566
805	450		829	548	705	424	630		685	525	594	781	712	724	636	402	591
806	392		719	488	647	425	560		648	451	511	789	662	757	562	468	527
807	395		806	544	774	424	565		780	540	549	771	678	727	607	457	525
808	453		862	585	747	436	627		741	583	569	884	756	826	776	558	632
809	429		895	534	727	391	586		622	498	550	791	683	744	651	443	509
810	447		809	604	698	431	571		658	493	598	730	668	712	588	419	501
811	469		823	494	735	386	519		683	513	512	843	765	679	676	508	614
812	490		837	498	697	435	551		707	490	526	752	702	772	661	468	495
813	486		894	597	786	454	604		775	541	593	914	764	800	723	463	594
814	524		823	556	591	403	602		624	534	485	794	674	678	650	453	537
815	437		814	544	656	400	499		633	501	511	787	714	716	608	460	565
816	495		923	569	792	456	651		738	591	575	977	750	821	667	467	553
817	455		820	548	750	420	537		709	491	564	839	775	721	628	461	571
818	469		915	562	877	459	610		798	624	617	952	713	758	724	515	696
819	442		751	537	651	377	566		662	436	506	808	645	680	581	426	521
820	402		752	508	689	360	547		640	468	479	753	673	730	561	455	517
821	472		837	544	800	450	616		730	498	545	803	683	745	781	434	598
822	429		791	552	655	484	550		683	511	539	766	744	729	701	427	549
823	489		906	571	779	453	593		789	592	555	856	769	834	667	522	648
824	433		841	527	658	426	546		659	504	547	812	678	710	588	442	521
825	485		809	563	719	444	584		726	533	533	863	740	757	662	546	677
826	465		881	590	745	431	555		675	579	621	797	784	828	696	461	576
827	508		821	498	739	424	593		775	509	508	816	684	749	633	453	594
828	419		787	473	630	322	500		661	423	550	722	566	619	556	468	487
829	390		708	541	633	392	477		615	475	537	739	652	611	523	412	514
830	452		750	532	714	407	526		689	514	529	763	604	773	612	413	564
831	416		743	535	649	346	547		680	424	477	757	595	664	568	445	504
832	497		821	602	782	447	570		737	561	558	827	816	746	614	507	573
833	470		871	610	711	398	563		678	515	549	795	664	720	628	496	560
834	398		757	553	731	411	563		647	544	551	758	631	713	666	481	522
835	474		893	512	802	419	647		767	514	597	880	713	759	711	541	631
836	462		879	573	690	457	553		668	544	554	810	774	741	680	515	525
837	399		755	412	626	379	465		514	500	416	759	587	605	538	376	461
838	411		815	536	656	405	564		664	571	500	788	708	745	629	438	560
839	394		760	507	675	438	523		692	564	545	793	641	730	619	469	510
840	466		852	490	665	405	508		666	480	510	778	714	654	609	414	541
841	481		774	504	667	427	583		676	570	525	797	763	790	633	390	577
842	374		859	445	550	410	499		669	471	497	705	637	733	602	418	460
843	468		810	573	690	419	575		740	517	584	814	684	770	653	559	518
844	412		766	516	639	350	556		583	465	507	725	616	664	559	426	489
845	506		828	603	738	457	636		812	600	584	857	755	844	609	494	611
846	471		832	587	692	371	470		678	562	584	812	724	742	677	471	572
847	455		847	603	663	433	552		749	484	548	850	724	728	711	483	547
848	394		749	541	736	402	553		673	537	530	782	655	696	594	453	523
849	505		865	593	763	527	563		761	531	571	876	740	794	693	487	538
850	507		892	581	803	496	682		719	589	575	878	753	802	715	527	633
851	511		880	529	782	442	576		699	503	585	762	692	674	672	472	602
852	439		809	603	765	431	576		708	569	538	780	665	811	681	482	561
853	459		829	535	769	375	569		760	561	634	788	685	792	636	430	594
854	531		891	608	775	506	614		752	497	626	907	852	839	679	589	556
855	482		845	586	700	469	578		773	532	586	822	650	795	674	511	517
856	468		827	496	759	471	554		661	543	563	802	670	729	669	470	608
857	432		892	529	722	448	583		826	574	568	782	689	789	637	487	555
858	463		815	531	804	413	572		736	497	533	842	678	823	641	495	567
859	419		924	533	697	442	561		708	496	607	785	648	767	628	464	521
860	507		906	582	767	435	560		705	550	513	802	705	817	655	478	667
861	446		777	584	622	447	567		715	517	537	810	674	735	597	468	508
862	391		839	520	653	431	513		662	467	520	812	696	801	610	443	516
863	439		822	635	648	430	542		647	457	525	806	633	684	617	455	480
864	562		817	523	726	452	593		705	548	594	738	720	682	645	460	496
865	482		831	509	686	435	522		739	449	524	839	688	711	618	485	503
866	418		870	502	683	392	588		690	521	570	867	659	723	699	415	529
867	471		882	565	699	460	536		682	493	599	830	702	697	640	505	601
868	422		877	586	712	427	510		620	568	533	793	679	763	628	479	517
869	332		579	377	549	332	443		511	403	443	586	546	633	478	322	363
870	298		583	444	594	334	439		583	422	483	633	572	588	557	331	448
871	413		790	547	709	413	505		654	448	547	787	754	708	634	440	502
872	414		802	534	670	387	482		634	511	507	719	664	682	576	373	453
873	451		786	527	677	436	566		622	473	496	725	659	742	634	428	513
874	489		776	527	715	403	539		649	442	497	851	689	795	613	416	536
875	454		779	481	649	397	481		612	409	514	725	587	671	548	444	505
876	435		761	522	677	408	468		585	464	524	712	678	638	533	441	472
877	510		757	509	711	424	559		653	526	555	753	712	689	630	481	506
878	392		695	470	590	377	491		612	380	413	649	578	651	548	380	471
879	421		789	493	677	408	502		680	484	511	660	713	725	629	384	482
880	394		808	479	651	433	445		647	480	521	731	659	717	616	393	485
881	441		774	462	605	324	496		569	434	522	673	677	721	611	440	489
882	411		811	500	695	407	531		652	471	589	800	621	659	594	443	535
883	475		853	513	729	461	533		718	528	513	852	698	764	612	444	512
884	469		881	632	776	401	593		760	516	550	878	699	754	672	437	613
885	496		870	602	794	422	595		689	521	632	763	662	737	671	441	551
886	422		815	537	699	445	580		648	487	586	690	672	721	597	461	485
887	430		804	496	657	427	526		632	456	518	717	687	771	596	417	463
888	415		785	525	648	375	579		693	536	519	774	678	760	596	415	547
889	368		696	397	571	352	455		596	413	469	737	597	629	577	378	462
890	494		724	448	657	408	494		597	450	529	700	669	689	578	426	488
891	409		779	592	678	438	596		645	522	495	749	689	786	637	484	526
892	456		857	524	757	403	553		625	515	577	780	723	775	665	473	534
893	397		691	570	673	374	491		594	523	569	719	668	695	561	421	499
894	414		813	541	715	369	533		685	499	571	752	634	699	558	473	536
895	476		897	576	723	456	614		708	543	598	770	737	798	549	423	539
896	436		805	464	683	422	508		638	485	523	668	675	681	602	413	508
897	529		851	578	738	426	563		758	555	604	788	812	812	728	544	548
898	462		823	567	631	428	530		618	532	528	751	706	733	566	418	485
899	478		872	510	726	471	604		666	541	561	732	709	707	639	521	488
900	472		817	610	751	495	629		748	599	613	913	746	830	689	528	628
901	420		719	485	610	396	445		647	389	478	706	602	691	556	405	516
902	496		861	510	747	474	589		731	585	648	897	758	816	751	562	621
903	438		733	530	629	403	548		567	442	510	762	647	701	562	413	469
904	405		780	544	684	377	573		678	537	539	768	617	681	651	469	596
905	468		799	528	648	414	565		637	517	546	789	739	787	624	456	566
906	443		820	519	606	366	544		700	477	488	766	699	712	574	431	498
907	416		886	532	712	432	569		639	537	564	822	726	743	645	380	536
908	463		763	508	640	400	538		727	462	577	762	624	781	616	402	484
909	422		814	549	667	427	549		651	495	556	752	655	757	550	380	523
910	410		789	513	670	433	617		692	527	551	868	723	833	588	394	534
911	415		787	497	595	410	580		623	486	490	738	697	695	523	464	469
912	416		749	407	609	421	462		642	455	494	754	592	707	576	437	521
913	482		768	458	722	379	506		599	499	583	761	622	700	599	409	526
914	449		743	501	637	340	481		648	429	545	702	664	631	547	407	475
915	427		818	523	696	458	458		757	520	602	839	618	818	598	489	559
916	395		758	508	610	384	444		608	410	468	774	633	693	572	392	450
917	469		741	482	612	438	488		667	486	545	704	648	749	609	422	499
918	438		761	486	674	439	577		633	454	514	736	604	746	539	406	496
919	413		853	601	668	433	535		623	568	524	745	729	790	669	447	522
920	450		791	545	635	373	515		604	545	506	753	737	701	561	469	554
921	421		760	525	618	405	543		694	539	568	770	765	706	590	439	530
922	497		875	496	683	436	564		717	551	566	858	698	792	592	490	570
923	506		889	598	699	465	580		704	563	564	863	754	863	615	488	549
924	470		838	583	751	432	604		709	563	567	774	748	843	603	451	532
925	493		773	555	695	460	535		688	493	544	829	743	806	606	462	588
926	446		713	516	588	390	512		599	472	534	683	621	693	531	434	480
927	409		854	540	620	377	549		706	576	546	705	726	814	619	425	524
928	503		816	490	673	386	564		588	531	511	743	697	707	581	462	543
929	512		902	605	780	472	597		663	587	632	849	774	835	764	476	531
930	535		878	654	797	472	615		784	600	718	883	786	868	772	518	647
931	477		829	561	646	473	539		598	478	553	707	683	730	622	454	483
932	437		847	517	613	428	520		664	529	609	749	630	725	628	479	569
933	514		820	497	757	437	509		731	553	558	841	698	715	592	453	550
934	467		817	559	710	410	553		679	503	643	808	673	700	645	470	519
935	466		931	552	813	460	554		733	514	581	857	735	763	711	424	596
936	532		882	617	654	432	596		737	561	577	836	692	770	666	456	591
937	515		826	534	705	491	556		718	555	577	880	710	786	626	426	584
938	467		764	508	661	487	579		632	501	586	767	697	738	588	424	523
939	540		805	562	726	399	517		703	506	578	750	687	727	576	467	493
940	505		848	608	764	401	574		721	595	549	837	739	803	598	444	575
941	373		821	524	648	392	477		575	489	567	658	687	699	630	425	509
942	475		833	546	706	428	568		676	474	501	754	706	832	628	475	525
943	492		854	529	767	441	566		815	542	617	739	730	793	736	500	530
944	474		813	486	710	425	567		666	516	513	684	701	714	603	390	487
945	513		884	532	686	371	495		637	499	565	687	688	742	539	391	549
946	478		838	595	848	491	609		798	597	639	793	763	770	688	465	581
947	500		793	568	723	457	526		659	458	546	735	756	725	655	410	545
948	624		933	628	836	521	696		743	632	667	978	791	861	726	540	682
949	479		850	573	718	445	555		703	583	600	827	753	743	619	466	561
950	432		781	515	725	459	543		683	516	484	752	672	743	646	430	529
951	376		712	431	612	414	503		624	397	492	748	605	697	555	388	515
952	497		847	488	739	393	533		691	494	523	683	716	654	627	471	546
953	432		738	481	619	370	526		560	439	453	689	660	676	577	420	459
954	390		641	384	535	319	398		548	401	440	621	564	592	488	384	398
955	452		806	502	658	458	478		674	534	544	724	663	788	581	389	501
956	461		826	574	740	436	557		668	538	614	725	665	744	644	518	567
957	453		784	527	731	453	525		655	529	621	725	702	839	672	449	533
958	396		791	470	693	429	517		604	449	480	688	654	656	536	461	486
959	455		788	473	678	418	598		623	490	583	739	630	703	629	451	507
960	401		748	423	582	415	441		627	414	483	678	609	616	526	369	479
961	534		881	546	766	426	579		770	531	601	802	736	734	645	472	524
962	516		854	575	715	406	593		682	492	605	761	736	818	626	437	576
963	468		799	546	674	432	552		679	563	601	835	707	803	633	476	585
964	505		824	553	633	416	628		684	565	594	818	726	793	642	478	577
965	401		802	529	659	396	566		638	512	476	717	703	792	602	426	515
966	389		741	488	668	363	463		617	410	511	640	634	609	468	452	446
967	487		806	498	693	403	544		643	490	524	755	641	754	630	474	470
968	465		818	553	689	458	511		693	534	520	737	752	743	629	426	574
969	378		693	480	581	374	518		547	429	471	692	570	650	517	374	457
970	422		822	520	681	440	549		644	479	498	756	683	702	631	443	483
971	463		738	455	619	420	474		595	474	506	630	624	694	628	441	459
972	409		760	457	633	399	479		647	516	523	618	617	618	507	422	468
973	447		834	488	709	390	587		700	521	606	755	688	760	650	428	521
974	407		783	500	647	370	551		612	496	550	734	636	740	566	474	469
975	456		685	512	569	401	506		590	439	567	688	623	684	529	396	441
976	446		829	547	658	415	538		680	490	559	814	706	734	612	469	531
977	393		877	508	711	446	599		749	592	581	777	736	811	628	500	568
978	435		787	547	753	439	692		707	542	568	840	648	798	631	438	513
979	471		856	530	676	444	625		654	489	623	781	698	724	574	429	520
980	492		822	563	704	419	607		675	497	631	802	675	767	611	496	538
981	434		860	511	637	414	511		633	540	593	739	710	762	654	430	548
982	482		806	562	652	437	504		646	532	652	807	694	759	643	452	501
983	438		629	420	522	310	381		546	411	459	607	570	659	470	376	470
984	409		701	450	598	377	485		509	483	531	666	607	664	554	353	424
985	492		768	492	612	347	541		609	499	509	742	694	739	633	400	510
986	464		817	520	673	446	612		673	485	548	749	704	708	604	491	469
987	496		857	508	733	446	597		715	536	545	713	689	802	658	469	527
988	509		803	537	650	393	552		709	472	606	784	711	765	604	416	513
989	394		695	474	593	430	516		591	506	502	814	685	730	508	458	476
990	447		712	507	603	363	544		686	461	477	709	674	721	575	433	458
991	322		651	369	521	378	397		516	410	436	573	595	578	471	348	397
992	453		805	532	613	394	517		655	475	564	725	700	734	559	396	515
993	461		827	540	618	464	524		656	522	497	761	649	802	596	472	540
994	411		744	486	655	374	498		624	484	508	756	650	723	598	408	454
995	414		775	529	715	474	506		668	494	573	732	690	696	584	478	519
996	482		799	546	737	379	604		628	562	509	755	733	810	611	447	518
997	537		778	541	742	391	597		699	565	544	800	806	892	611	485	598
998	507		899	613	696	442	602		695	551	583	820	778	784	591	469	512
999	403		758	487	643	395	505		607	522	547	634	649	808	552	437	488
1000	440		836	507	664	398	604		670	456	487	785	647	692	609	419	521
1001	401		782	464	674	384	531		587	464	548	706	640	684	573	443	478
1002	404		710	450	603	382	444		600	430	505	675	590	656	507	356	425
1003	403		663	466	624	394	476		588	424	515	653	568	692	512	441	452
1004	467		849	504	654	414	493		680	509	569	761	679	775	565	466	504
1005	554		860	615	766	399	647		696	552	558	798	702	764	611	479	551
1006	369		737	449	541	394	485		505	426	489	665	632	641	540	364	471
1007	413		668	441	589	376	468		581	495	460	658	666	697	546	366	438
1008	411		720	556	673	415	564		664	412	502	715	645	756	527	448	485
1009	424		805	529	643	414	535		651	439	524	692	625	675	566	389	438
1010	442		846	535	699	413	535		610	527	515	811	732	792	597	461	523
1011	452		765	534	703	397	563		699	526	553	741	683	857	602	470	510
1012	453		766	548	670	446	549		675	468	583	702	655	765	595	441	479
1013	434		736	520	649	404	525		696	565	540	756	736	696	533	413	550
1014	431		767	509	663	366	501		596	490	588	770	704	784	551	455	518
1015	493		812	547	691	395	571		630	532	521	752	622	772	545	445	508
1016	428		873	551	659	470	552		620	526	537	765	663	753	618	457	532
1017	549		864	501	693	459	616		720	609	625	762	767	791	682	509	575
1018	514		764	482	665	394	586		637	510	494	741	688	751	532	430	500
1019	522		873	545	758	454	612		747	528	605	820	724	816	687	439	519
1020	531		829	524	714	429	539		634	477	558	771	724	804	615	490	540
1021	458		658	459	554	344	522		636	444	518	663	646	707	541	427	473
1022	372		611	479	553	307	454		493	405	471	588	580	644	486	411	452
1023	483		727	511	678	400	576		696	492	555	731	713	706	589	478	535
1024	475		727	503	605	403	497		625	463	554	715	674	735	622	408	481
1025	429		780	406	628	408	536		627	516	604	675	664	730	575	411	462
1026	426		668	475	597	396	529		551	424	500	631	596	654	524	392	464
1027	539		832	572	683	476	603		707	567	571	788	724	823	630	460	535
1028	478		666	510	661	397	540		594	495	501	694	696	718	531	419	451
1029	428		790	486	745	461	614		631	521	598	729	694	782	543	471	511
1030	463		667	455	518	350	494		590	450	524	704	581	730	487	420	480
1031	483		764	571	653	385	540		691	563	583	768	701	831	575	488	521
1032	513		782	543	641	414	585		699	422	598	814	656	694	664	449	513
1033	454		786	522	621	407	562		617	492	580	716	679	711	619	407	478
1034	480		820	467	684	421	566		681	465	601	712	713	776	550	466	481
1035	486		834	564	613	476	636		797	582	566	792	714	797	650	488	554
1036	474		834	554	695	397	549		586	504	525	739	672	777	553	469	488
1037	481		737	524	579	377	540		553	485	546	673	624	700	562	396	519
1038	456		704	488	578	422	561		649	499	587	668	703	706	526	423	505
1039	449		729	463	633	365	529		638	513	542	689	619	749	616	411	437
1040	525		763	576	726	435	544		684	516	571	773	697	819	588	500	527
1041	520		839	451	644	395	538		623	497	539	704	689	753	550	466	495
1042	529		790	466	631	414	517		640	553	582	731	691	723	567	458	478
1043	461		831	566	723	455	606		649	575	639	735	713	799	630	484	513
1044	508		792	531	716	441	592		722	561	603	778	763	771	592	487	536
1045	505		770	566	625	408	613		660	512	555	771	801	818	610	472	508
1046	538		1049	806	951	593	714		861	657	643	1053	860	864	864	644	753
1047	473		820	535	752	423	526		638	545	569	748	744	755	644	455	505
1048	416		707	461	638	381	491		535	484	537	714	629	777	547	388	469
1049	492		764	516	642	405	478		661	491	525	663	715	746	567	428	523
1050	471		770	522	671	451	547		608	497	509	697	697	683	574	451	493
1051	441		770	521	638	437	532		588	422	643	689	692	705	553	432	518
1052	462		831	467	607	452	548		612	514	514	760	732	767	519	439	512
1053	498		819	491	668	445	552		570	469	548	814	673	679	535	434	512
1054	531		760	558	661	418	627		729	621	582	836	760	894	628	492	556
1055	429		725	507	673	398	525		601	538	533	700	652	750	600	444	517
1056	437		861	507	641	406	545		631	529	568	719	706	764	570	433	522
1057	412		713	512	557	370	485		610	478	535	640	650	704	575	436	523
1058	388		721	502	580	440	538		572	481	579	678	703	675	537	415	483
1059	330		712	471	528	353	450		528	460	492	589	577	617	473	431	444
1060	471		744	568	713	455	566		743	535	581	797	761	800	612	413	553
1061	456		701	418	635	416	537		538	532	534	771	653	716	596	439	414
1062	496		699	529	695	431	513		607	511	557	784	698	752	673	402	468
1063	440		714	506	628	392	491		495	424	471	641	573	636	487	390	441
1064	441		728	457	552	359	519		603	537	535	673	637	693	537	461	496
1065	434		883	551	654	453	531		719	540	534	759	658	711	636	434	521
1066	484		773	527	579	408	538		592	474	528	685	617	745	489	481	477
1067	515		700	542	591	345	530		617	474	565	739	684	678	524	476	494
1068	457		640	444	568	403	487		510	437	552	629	731	736	535	407	464
1069	429		739	450	553	357	470		519	426	510	597	560	671	480	399	440
1070	468		656	458	561	387	489		520	418	557	699	652	720	492	411	429
1071	408		721	533	581	399	519		600	440	530	702	648	725	591	454	470
1072	503		761	539	643	416	555		650	552	625	776	781	802	603	492	510
1073	504		826	556	656	470	576		631	567	535	785	802	801	544	493	571
1074	468		724	530	604	369	540		592	480	539	657	632	697	565	435	536
1075	361		666	464	583	370	515		545	429	504	690	600	712	525	361	441
1076	454		755	517	602	403	531		659	529	613	748	732	747	597	480	526
1077	370		669	461	620	418	464		539	516	478	634	645	671	518	425	408
1078	431		588	480	533	340	420		583	437	506	690	580	672	516	376	440
1079	488		715	531	648	358	530		595	482	570	789	600	743	517	442	539
1080	439		691	484	617	374	506		585	444	541	666	641	676	543	393	508
1081	451		762	464	577	392	517		627	459	543	686	675	673	530	462	473
1082	484		826	527	741	448	572		648	641	544	796	727	789	582	448	524
1083	478		802	521	694	404	589		641	543	495	717	712	761	621	419	507
1084	409		760	438	633	395	482		612	452	493	701	673	676	523	418	540
1085	430		737	513	609	416	500		568	461	497	682	587	758	520	409	451
1086	498		717	544	679	423	546		673	486	638	756	800	829	558	387	464
1087	472		760	533	678	446	580		647	538	523	766	685	840	628	445	507
1088	456		701	472	551	389	492		578	487	482	695	625	672	536	372	500
1089	442		615	473	579	489	494		528	471	503	648	621	658	501	408	458
1090	521		890	547	786	423	596		641	569	613	868	706	806	654	463	582
1091	582		1098	751	956	631	741		869	689	734	1143	932	962	875	641	763
1092	397		643	484	567	365	473		605	466	504	645	661	656	508	399	452
1093	487		784	560	731	498	638		653	502	609	795	750	886	603	496	596
1094	435		673	499	570	356	448		490	433	526	601	648	710	463	374	431
1095	468		741	517	582	387	489		584	556	519	692	682	725	526	407	488
1096	477		793	531	700	423	577		628	567	566	724	752	824	578	441	598
1097	395		596	408	535	374	431		464	430	436	607	553	621	530	359	444
1098	419		576	417	553	381	439		554	410	486	628	562	646	551	348	399
1099	393		712	424	559	381	387		529	427	546	614	643	641	539	433	416
1100	384		652	409	578	426	463		493	465	495	614	634	729	491	402	425
1101	432		808	525	619	401	509		640	538	521	758	683	725	581	484	518
1102	497		749	458	555	394	563		632	486	587	700	692	767	502	429	540
1103	415		769	452	606	355	517		626	478	551	708	636	805	474	414	449
1104	447		656	478	579	422	510		614	488	489	668	683	738	538	446	475
1105	446		721	483	641	428	470		625	529	550	700	684	733	524	473	545
1106	454		646	496	547	400	453		598	514	549	726	648	683	541	430	549
1107	438		698	519	622	421	561		643	559	601	703	748	762	580	436	533
1108	576		871	581	693	439	613		696	495	673	813	688	814	634	482	546
1109	481		713	435	632	399	516		520	491	527	660	653	741	512	443	495
1110	488		816	573	714	446	564		604	464	654	769	730	830	598	460	491
1111	509		713	501	657	449	562		593	531	622	679	653	776	509	442	491
1112	452		770	443	612	383	517		588	502	530	745	649	697	514	395	508
1113	420		800	498	595	382	529		586	481	512	682	664	717	613	421	480
1114	394		704	493	632	398	476		517	438	550	658	627	677	468	390	473
1115	399		650	438	570	367	521		515	460	476	638	616	677	468	402	476
1116	449		691	522	624	452	526		616	499	524	625	590	738	550	466	504
1117	391		537	406	460	346	435		596	443	488	518	565	596	487	400	410
1118	495		677	533	590	391	542		527	490	570	729	693	769	586	451	492
1119	341		578	447	505	340	478		459	399	471	552	523	692	481	403	395
1120	381		584	469	576	370	469		530	454	514	580	657	618	481	427	418
1121	427		795	498	671	422	515		598	527	613	747	721	791	544	479	560
1122	417		715	474	583	417	499		569	472	595	654	672	746	563	419	473
1123	446		674	484	558	405	535		542	508	520	644	635	741	609	451	522
1124	435		708	496	578	389	463		592	486	521	706	652	756	535	421	442
1125	433		633	493	582	376	477		529	391	531	604	635	764	535	420	502
1126	460		788	452	641	433	544		581	549	526	677	662	698	542	474	542
1127	454		666	490	610	412	499		610	519	535	641	647	690	492	453	445
1128	517		795	548	665	458	510		654	559	578	709	700	742	578	479	580
1129	493		724	458	576	341	562		594	520	579	730	773	772	559	456	563
1130	452		655	473	602	442	586		589	493	547	673	614	748	525	456	542
1131	460		711	537	621	460	482		665	501	586	765	727	769	537	448	590
1132	562		780	554	615	453	588		581	558	617	750	724	854	624	482	551
1133	540		764	493	695	449	583		627	553	577	707	689	781	547	514	560
1134	500		767	471	653	468	587		570	509	588	714	708	838	551	449	523
1135	469		629	484	578	358	518		522	420	496	664	672	779	506	416	487
1136	461		722	538	547	404	539		574	513	589	658	611	763	552	477	464
1137	414		600	493	527	378	438		609	442	507	657	573	723	542	387	456
1138	384		608	481	504	361	510		520	364	542	588	641	653	485	390	439
1139	474		641	519	586	402	536		591	504	577	651	677	731	435	475	517
1140	417		655	418	532	344	457		523	442	522	602	618	702	472	404	506
1141	418		647	420	541	328	446		497	412	504	610	566	655	427	353	511
1142	482		667	495	625	433	552		606	513	569	734	763	728	494	516	461
1143	493		749	490	601	444	526		593	543	579	757	677	771	596	431	510
1144	475		670	570	596	405	539		627	473	645	667	636	794	467	399	517
1145	469		628	516	667	445	522		565	512	521	710	625	778	497	430	494
1146	559		752	520	595	477	570		563	581	558	768	678	733	522	426	551
1147	416		584	424	536	329	477		485	426	518	551	540	701	429	420	401
1148	469		689	526	606	429	552		605	510	550	679	736	706	588	407	563
1149	486		647	514	596	364	535		573	490	565	665	644	693	585	449	523
1150	475		782	563	575	418	515		566	515	544	762	705	757	561	477	468
1151	463		781	500	631	417	528		587	431	628	763	647	885	609	449	541
1152	477		744	467	599	435	572		707	458	566	733	740	784	585	474	521
1153	515		764	520	657	458	553		606	548	576	755	714	813	619	485	528
1154	521		744	479	654	436	540		579	490	517	730	642	738	547	399	446
1155	447		732	514	666	403	553		597	506	537	750	675	767	597	507	503
1156	540		700	586	628	477	683		683	546	560	707	696	813	641	444	609
1157	496		791	545	664	483	576		596	497	597	710	753	798	584	423	526
1158	494		652	559	632	405	507		533	514	603	644	669	702	501	423	470
1159	409		648	462	564	341	575		477	465	535	690	637	690	527	463	517
1160	448		683	548	568	413	510		566	463	564	668	635	701	547	467	458
1161	487		736	541	608	394	570		597	484	541	753	701	679	523	443	508
1162	403		694	518	583	454	506		578	484	570	691	647	731	549	438	502
1163	469		745	460	583	435	533		566	500	519	707	726	760	579	457	574
1164	536		672	537	614	429	551		596	515	577	674	726	692	506	440	514
1165	433		567	465	589	368	445		500	438	493	638	587	661	516	363	405
1166	501		740	488	571	375	500		598	493	555	694	591	778	473	463	478
1167	403		586	447	507	327	449		521	389	455	553	605	574	447	390	419
1168	424		711	449	580	379	479		538	474	528	651	651	740	507	357	485
1169	343		588	401	520	319	436		430	399	470	556	576	635	322	381	455
1170	528		726	485	663	359	569		632	497	538	692	696	688	551	467	535
1171	547		673	466	631	426	528		512	494	560	729	718	739	498	439	507
1172	492		713	512	641	389	490		646	473	541	751	702	722	561	489	528
1173	369		618	457	577	362	427		479	439	516	643	577	653	480	442	449
1174	515		691	553	604	432	591		647	455	563	745	793	790	528	427	496
1175	438		657	427	569	404	489		527	453	523	636	660	786	496	442	480
1176	395		642	464	524	334	409		506	475	508	613	532	675	449	388	384
1177	442		553	428	555	380	476		482	394	464	535	655	711	507	399	430
1178	528		730	489	559	394	469		539	501	530	666	626	761	501	455	486
1179	540		680	506	527	439	551		543	481	529	652	631	778	574	419	476
1180	457		620	519	586	392	515		543	473	593	688	634	727	581	419	512
1181	414		576	394	570	310	440		536	472	477	651	629	712	501	394	473
1182	394		624	442	564	409	474		477	487	519	635	577	722	529	376	521
1183	405		686	466	650	432	518		565	465	576	636	672	722	563	447	507
1184	421		634	511	616	445	597		522	470	526	679	725	742	530	465	499
1185	464		684	532	579	405	481		550	409	582	675	633	667	579	472	530
1186	431		746	507	578	394	523		523	453	566	618	686	679	457	474	489
1187	498		656	452	599	434	568		570	531	545	745	747	758	497	473	490
1188	448		565	426	482	359	481		477	414	508	668	565	595	447	358	439
1189	457		648	498	561	384	552		535	446	552	706	616	676	478	450	513
1190	407		624	437	594	373	491		495	364	498	676	579	717	447	419	473
1191	390		642	461	559	464	533		557	532	621	685	665	754	502	413	490
1192	409		647	490	575	428	524		526	513	504	609	613	708	468	384	477
1193	407		651	480	559	381	487		524	482	599	584	640	726	523	374	447
1194	406		615	495	532	358	528		547	455	493	619	689	805	511	375	381
1195	385		640	439	506	365	451		508	458	478	594	639	705	478	379	418
1196	573		685	526	666	443	567		616	533	640	695	678	792	569	479	523
1197	436		637	479	592	416	531		583	526	544	687	693	724	504	464	469
1198	472		658	485	543	429	450		492	445	574	664	709	841	532	412	467
1199	476		610	447	605	373	477		618	469	508	619	595	835	485	423	506
1200	453		780	491	611	415	577		598	461	627	734	664	738	589	502	509
1201	431		727	515	617	457	604		635	520	546	737	733	743	517	438	562
1202	477		623	504	586	394	517		573	487	591	772	648	819	490	465	539
1203	473		660	457	625	395	483		538	474	553	687	700	721	456	416	505
1204	501		671	506	655	404	534		613	533	642	695	689	768	500	418	518
1205	460		747	529	634	445	557		553	521	557	722	697	806	582	415	555
1206	472		606	493	577	385	472		535	509	446	670	698	740	490	391	469
1207	403		608	437	550	396	480		538	488	551	607	637	770	512	368	442
1208	408		602	445	525	389	484		501	495	522	652	593	698	594	376	460
1209	504		641	481	662	426	538		608	440	551	651	659	761	552	447	524
1210	397		651	484	576	455	476		534	468	570	640	627	740	469	446	478
1211	397		599	411	536	375	474		540	471	482	573	577	684	488	390	464
1212	376		584	391	571	351	453		494	352	496	601	568	686	461	372	442
1213	484		658	448	592	443	521		495	523	536	657	687	862	491	431	444
1214	393		661	474	613	418	517		518	505	573	647	620	792	502	392	466
1215	365		550	436	539	378	439		471	483	468	622	599	715	493	411	444
1216	403		661	461	555	390	496		503	471	521	553	631	663	507	373	414
1217	505		750	470	613	410	492		524	497	523	681	666	768	539	434	525
1218	396		622	485	517	391	436		506	400	522	613	570	664	475	411	444
1219	357		606	437	524	369	502		501	420	466	604	633	693	485	349	459
1220	458		676	491	586	379	459		556	554	613	747	697	705	516	479	502
1221	401		621	500	586	387	522		472	446	529	616	621	673	487	434	454
1222	485		653	483	630	401	541		573	475	568	761	707	803	557	484	513
1223	449		662	414	491	369	466		473	471	549	592	637	650	521	405	429
1224	408		630	428	531	353	531		480	436	542	648	600	680	490	379	462
1225	396		575	445	582	408	483		447	446	503	585	624	727	455	397	437
1226	372		493	392	487	319	430		430	362	458	492	487	654	457	374	412
1227	451		652	545	596	403	536		521	459	573	664	678	786	501	432	528
1228	402		598	510	522	345	476		504	426	432	569	566	692	425	398	475
1229	495		745	552	627	439	592		667	546	589	683	694	787	611	478	516
1230	436		600	380	485	401	450		461	417	521	651	600	621	496	347	470
1231	396		567	402	493	384	483		465	426	474	624	599	731	474	383	448
1232	430		622	433	546	376	502		569	445	509	576	622	679	482	394	494
1233	499		675	508	538	408	567		586	562	575	664	754	760	519	426	486
1234	425		675	472	518	407	473		582	497	567	608	600	706	502	442	490
1235	472		616	495	530	389	528		558	422	618	562	702	670	465	442	506
1236	505		669	459	598	363	517		532	503	630	676	700	719	523	464	538
1237	415		640	497	544	396	518		536	512	547	663	642	775	476	468	493
1238	477		571	553	582	448	502		580	476	505	690	614	797	518	437	517
1239	436		633	475	566	422	518		565	402	500	662	674	733	504	413	447
1240	423		588	455	568	367	492		495	429	530	550	590	719	483	417	485
1241	324		471	385	496	301	419		475	330	502	530	484	539	404	326	413
1242	431		574	429	497	345	438		523	448	496	592	573	665	418	385	456
1243	392		615	429	533	422	463		460	478	476	621	588	639	465	339	443
1244	490		698	510	549	409	553		572	478	586	674	632	723	534	454	515
1245	477		609	535	542	362	479		471	410	562	621	653	626	527	405	469
1246	456		661	485	622	382	519		569	466	499	584	635	727	561	415	485
1247	415		699	449	542	418	538		541	467	500	672	626	688	451	441	502
1248	461		610	449	538	380	426		493	469	538	605	574	703	498	387	458
1249	497		740	594	743	409	606		616	596	638	789	706	873	556	489	545
1250	508		679	548	639	450	556		598	572	649	701	755	775	515	470	539
1251	512		604	525	659	460	568		550	526	612	783	671	772	534	453	550
1252	494		662	520	567	453	559		558	454	551	691	641	769	512	494	548
1253	459		602	443	497	376	436		459	394	488	516	559	728	483	405	382
1254	435		545	410	544	391	462		473	455	468	548	587	685	434	363	462
1255	461		619	468	562	435	550		609	537	548	715	666	682	535	458	524
1256	504		722	453	552	402	474		622	514	552	693	644	782	545	485	540
1257	480		688	499	577	460	567		583	539	673	672	681	712	474	387	482
1258	478		600	497	553	411	513		555	496	484	685	673	730	465	430	471
1259	501		612	499	504	389	487		476	494	527	672	614	685	508	452	451
1260	420		621	448	479	339	427		511	433	471	623	527	681	435	394	464
1261	520		639	469	542	451	485		497	427	537	654	649	759	508	424	484
1262	441		622	475	547	374	469		522	470	559	638	654	712	483	393	464
1263	449		650	417	475	365	542		445	523	537	628	639	758	549	437	468
1264	419		664	453	539	395	510		533	424	528	651	607	721	491	398	462
1265	406		544	382	493	360	406		450	435	458	569	587	634	451	381	476
1266	355		531	391	466	362	375		407	417	438	607	544	611	440	357	456
1267	535		646	497	598	404	570		590	494	540	679	669	749	540	429	480
1268	431		638	375	541	359	456		534	470	527	657	595	765	473	409	503
1269	457		618	451	538	446	452		493	456	508	601	702	701	419	439	501
1270	397		621	421	553	373	447		534	487	516	595	594	636	461	426	513
1271	465		662	428	598	385	492		530	458	566	653	647	700	445	374	493
1272	487		598	534	556	387	571		487	499	583	569	634	710	501	395	491
1273	465		653	499	541	396	514		539	479	555	651	629	733	539	438	508
1274	546		646	504	684	438	535		584	492	628	740	743	780	550	484	602
1275	447		655	432	484	395	471		508	472	517	640	617	733	467	359	475
1276	412		580	448	587	452	510		479	486	562	669	668	749	523	406	554
1277	486		614	495	601	451	568		534	532	560	662	664	786	533	427	509
1278	435		613	450	554	408	498		596	486	507	612	658	699	486	426	466
1279	496		712	516	524	422	518		615	499	564	698	707	773	580	456	559
1280	487		611	550	582	463	567		502	474	524	627	655	699	471	441	564
1281	446		640	488	543	386	510		526	500	536	629	720	687	491	448	464
1282	443		630	518	481	451	583		579	492	542	686	672	792	509	429	493
1283	454		564	427	512	418	466		469	400	469	576	613	620	388	353	459
1284	490		625	484	605	450	563		538	527	544	628	671	712	497	438	505
1285	400		651	462	527	428	547		520	485	538	614	665	751	496	458	483
1286	425		667	434	584	411	482		500	513	555	659	700	708	528	411	525
1287	434		613	443	522	347	457		500	406	532	590	622	655	491	381	424
1288	461		624	517	514	395	528		542	441	508	692	691	739	522	417	474
1289	510		628	477	589	380	519		476	494	533	680	633	699	572	405	509
1290	486		636	529	648	414	540		571	450	642	754	777	748	549	487	548
1291	502		686	552	666	419	617		614	470	609	661	769	797	532	511	574
1292	483		667	541	545	408	544		606	472	582	698	686	815	539	535	556
1293	516		696	504	611	422	539		626	535	590	735	692	844	521	463	511
1294	545		676	552	536	433	475		565	483	610	715	638	836	560	435	487
1295	405		638	484	492	404	483		493	447	532	677	632	754	443	386	528
1296	435		670	449	596	377	487		513	469	545	612	655	749	484	466	483
1297	520		639	448	633	432	567		552	544	586	723	796	768	524	444	562
1298	523		731	494	668	460	518		574	550	617	678	704	811	562	470	506
1299	496		640	468	597	394	493		479	497	527	659	669	783	446	442	530
1300	429		608	476	578	406	485		547	462	521	644	667	611	486	421	490
1301	462		592	446	521	396	530		482	424	565	627	636	689	493	411	531
1302	367		494	392	512	405	453		451	453	523	572	573	680	446	378	451
1303	436		627	447	617	367	456		560	455	586	686	616	737	487	462	513
1304	428		594	494	537	398	470		544	427	538	604	623	695	472	418	442
1305	464		641	408	552	432	514		513	452	589	603	648	768	497	425	468
1306	414		610	448	519	398	493		454	411	507	529	638	732	461	354	478
1307	516		635	457	574	365	566		582	436	566	701	626	691	503	420	542
1308	464		686	528	583	409	565		517	450	605	645	742	778	528	420	505
1309	485		679	481	556	410	504		560	470	577	651	742	745	476	415	498
1310	350		480	401	467	330	415		442	419	433	519	578	598	453	336	411
1311	351		492	376	470	279	396		396	342	417	516	510	547	418	313	389
1312	408		564	433	458	347	442		441	430	444	518	592	590	447	362	439
1313	456		599	496	546	373	498		512	495	519	565	645	734	488	427	509
1314	401		606	502	555	371	530		487	444	531	585	678	680	487	423	514
1315	415		490	444	449	364	436		464	378	442	527	546	652	384	390	420
1316	419		555	471	488	348	520		519	459	536	651	609	729	476	408	515
1317	474		593	480	465	409	524		472	474	505	619	667	767	478	396	479
1318	450		627	468	528	363	490		478	414	523	608	635	644	484	412	444
1319	415		601	456	522	382	471		463	417	485	614	643	727	418	354	475
1320	377		577	422	554	331	467		419	440	484	555	595	638	412	399	431
1321	496		637	535	614	449	515		574	527	565	656	658	813	476	462	444
1322	429		579	412	542	345	426		481	420	466	617	538	655	470	374	405
1323	477		610	441	596	386	590		531	501	558	575	605	704	465	385	502
1324	436		620	553	552	443	578		601	473	514	658	780	803	478	417	492
1325	504		689	484	586	440	566		537	491	588	673	727	786	552	410	535
1326	454		639	457	594	389	513		511	418	538	570	612	655	514	430	504
1327	365		546	400	483	177	219		435	361	443	577	558	637	413	341	451
1328	411		543	405	482	6	14		408	404	460	524	597	631	442	356	394
1329	518		656	503	570	8	20		503	390	543	633	649	769	488	471	528
1330	385		579	506	570	21	37		462	473	542	610	578	736	460	407	497
1331	433		667	453	479	335	471		546	494	526	673	644	706	517	467	496
1332	480		540	448	524	439	485		472	486	512	709	683	697	459	368	472
1333	443		545	522	539	385	449		502	484	534	580	659	737	455	361	523
1334	417		592	394	545	377	508		489	450	476	602	582	730	404	348	427
1335	417		512	385	448	351	441		457	401	473	507	594	701	377	378	369
1336	474		652	541	552	381	527		504	488	604	615	692	782	516	419	506
1337	426		660	508	629	417	571		509	456	592	634	814	798	454	452	523
1338	491		645	467	559	481	612		513	443	530	617	691	759	491	450	506
1339	460		702	478	557	434	511		561	459	519	632	672	841	578	491	590
1340	473		678	459	624	447	613		565	472	595	606	705	787	503	473	555
1341	488		652	423	536	386	546		538	468	525	623	595	766	469	459	539
1342	335		486	413	499	380	500		443	384	493	579	602	683	440	410	510
1343	440		578	436	537	429	540		383	449	498	582	650	721	467	382	491
1344	463		656	417	543	327	530		520	446	525	578	622	702	452	439	467
1345	474		705	528	608	518	633		548	491	599	609	768	903	554	561	633
1346	469		624	454	562	487	692		549	460	518	615	698	776	498	486	534
1347	350		560	447	502	381	575		375	400	487	555	620	689	400	404	478
1348	424		653	534	557	421	619		522	458	629	638	679	801	460	431	539
1349	484		628	518	563	485	688		547	497	579	711	679	815	499	455	598
1350	456		597	504	591	419	610		531	431	583	640	642	733	483	486	586
1351	409		564	457	490	405	555		484	406	529	551	640	700	444	476	552
1352	481		714	371	596	358	526		563	500	574	655	744	836	517	452	648
1353	419		602	485	589	398	652		512	486	585	594	714	738	512	454	533
1354	414		586	479	513	406	543		439	398	531	604	598	653	466	401	492
1355	409		682	517	529	441	598		534	430	560	609	615	815	418	471	548
1356	390		638	481	571	498	562		502	466	543	609	640	750	496	430	575
1357	489		660	523	628	461	686		534	520	574	699	840	782	536	461	593
1358	405		523	414	471	323	568		486	402	440	547	573	684	429	439	509
1359	414		650	566	562	416	628		508	505	557	653	757	768	477	489	542
1360	525		599	516	553	459	608		545	458	523	609	682	771	506	425	579
1361	420		561	424	519	408	565		470	421	483	533	611	714	454	378	464
1362	390		574	440	514	385	509		494	373	492	560	643	737	479	429	470
1363	390		510	418	459	338	549		432	370	467	520	583	718	377	362	455
1364	430		544	488	452	405	559		572	409	542	623	661	753	422	395	564
1365	416		625	461	516	375	413		442	425	519	548	627	660	434	397	449
1366	460		676	502	658	470	701		555	507	624	710	764	882	478	494	592
1367	473		605	479	533	408	610		514	425	525	630	724	780	468	441	513
1368	456		633	532	566	430	583		488	460	605	620	660	832	487	486	563
1369	443		641	526	575	476	612		508	505	604	661	699	760	422	440	602
1370	404		556	465	482	385	492		446	365	547	611	612	723	361	382	552
1371	436		629	477	529	433	579		507	440	476	591	715	758	454	431	544
1372	396		587	482	565	404	578		507	419	508	678	717	747	482	459	501
1373	486		670	507	571	428	696		468	515	583	631	674	784	554	451	561
1374	426		673	432	530	411	585		521	480	549	599	639	744	447	473	491
1375	394		544	461	549	399	604		516	473	534	560	663	794	499	428	602
1376	405		490	409	455	349	481		408	389	508	591	569	627	413	355	451
1377	445		568	494	583	463	639		515	466	589	671	664	750	500	451	558
1378	456		605	494	494	438	540		457	433	506	583	640	759	522	415	558
1379	463		596	490	596	459	591		580	457	577	622	736	880	490	485	531
1380	412		621	506	560	435	534		524	487	531	600	643	744	447	418	520
1381	418		594	433	555	371	572		514	404	498	600	634	744	433	454	527
1382	446		552	438	482	370	527		472	402	430	574	593	690	419	439	453
1383	453		632	467	563	504	579		486	450	520	634	652	825	477	428	517
1384	452		637	546	578	460	585		471	451	609	569	662	785	478	430	565
1385	415		622	539	545	469	589		526	454	523	694	685	815	387	468	644
1386	491		622	538	563	444	609		558	406	550	607	730	856	527	461	555
1387	490		646	553	581	441	619		517	484	541	706	725	829	563	507	559
1388	430		600	476	531	460	605		460	417	557	593	650	764	492	455	507
1389	373		552	446	559	362	509		404	388	481	565	536	654	436	439	457
1390	442		577	480	601	467	586		519	486	511	616	630	835	487	495	555
1391	987		1934	1392	1627	1035	1547		1508	1124	1174	1927	1629	1670	1543	1195	1428
1392	695		1206	891	1050	753	954		1045	769	856	1227	1065	1112	927	804	933
1393	416		532	415	550	393	543		473	441	486	596	676	762	468	410	555
1394	438		529	445	537	417	574		552	426	493	537	714	732	484	431	513
1395	451		616	437	516	408	584		462	425	534	618	625	747	498	442	522
1396	376		504	456	456	391	571		466	393	472	572	628	698	371	416	478
1397	422		536	466	575	449	542		522	455	521	646	756	738	489	438	481
1398	470		539	436	472	367	582		491	442	515	644	610	780	467	429	461
1399	440		638	487	483	459	584		490	435	529	584	692	798	452	441	502
1400	398		594	476	568	426	532		535	459	477	623	638	706	421	427	491
1401	418		561	537	537	434	573		494	363	479	619	619	818	449	425	524
1402	447		632	481	601	451	611		530	453	565	618	687	745	508	473	551
1403	474		716	509	664	530	610		535	466	539	626	713	835	530	492	600
1404	489		551	487	589	421	565		469	401	489	601	648	764	456	398	550
1405	429		587	426	527	456	519		472	439	473	596	637	810	467	452	525
1406	479		594	485	558	440	550		529	423	521	600	632	760	481	412	494
1407	443		622	487	571	461	565		488	475	593	603	686	732	568	458	556
1408	395		557	370	478	386	580		459	365	458	552	553	646	482	417	444
1409	402		563	460	509	410	554		477	421	545	556	622	777	473	473	517
1410	415		588	437	498	405	506		459	427	494	618	624	763	474	423	457
1411	398		512	443	552	446	589		461	428	531	567	656	782	461	415	559
1412	389		512	424	517	321	553		431	416	466	550	616	648	425	358	534
1413	374		540	442	516	421	569		493	357	527	541	634	717	446	401	466
1414	497		651	511	561	454	608		510	459	552	631	715	811	502	432	535
1415	489		629	403	528	451	550		483	536	538	622	741	773	470	438	562
1416	342		584	392	476	398	616		429	418	518	549	625	749	451	451	525
1417	407		527	450	480	409	524		440	374	460	578	533	647	448	384	444
1418	463		586	481	616	411	525		504	448	537	610	664	857	480	457	473
1419	509		559	495	564	459	562		473	494	551	616	640	772	493	445	523
1420	460		588	496	603	468	601		527	487	570	622	723	817	479	467	545
1421	471		577	488	579	446	586		482	438	548	609	665	703	516	431	541
1422	407		542	389	453	398	569		401	413	511	524	573	747	480	438	428
1423	407		555	409	540	431	591		494	479	567	558	691	768	470	415	496
1424	410		573	477	553	432	591		476	444	493	614	696	796	476	454	592
1425	360		561	458	501	382	511		457	374	439	519	487	671	408	410	468
1426	536		679	470	589	469	617		555	476	580	645	745	833	544	442	591
1427	541		710	500	569	424	655		554	490	584	701	723	850	467	489	571
1428	400		573	487	566	403	596		499	434	526	617	672	758	514	506	512
1429	420		614	451	507	410	583		495	432	588	555	650	757	478	452	528
1430	389		602	440	537	377	599		453	412	526	559	642	761	474	392	474
1431	526		632	472	613	451	582		546	426	544	637	676	819	483	464	548
1432	429		595	432	531	409	497		458	422	488	569	637	710	483	394	527
1433	479		583	512	547	467	650		550	441	589	607	731	813	442	403	565
1434	405		567	414	471	406	597		487	355	450	496	567	705	445	383	467
1435	467		592	464	556	478	614		486	468	528	581	603	674	474	449	586
1436	423		639	501	496	433	563		500	445	573	600	717	834	465	460	579
1437	489		592	461	513	417	634		518	465	512	584	652	761	456	480	564
1438	394		575	415	532	452	596		476	415	492	555	657	742	431	430	504
1439	408		582	404	522	394	538		506	471	501	599	577	715	437	485	518
1440	356		617	425	515	409	547		460	419	512	520	626	723	444	396	543
1441	361		537	362	478	384	538		365	429	425	523	571	671	360	352	460
1442	453		586	497	543	396	616		568	456	578	630	653	789	473	438	528
1443	536		665	517	565	477	541		504	490	585	592	699	824	516	513	549
1444	516		706	542	610	457	629		545	481	568	744	808	869	574	539	625
1445	480		613	497	576	470	671		541	495	592	601	751	893	437	472	579
1446	536		592	418	514	385	625		511	434	514	624	642	799	436	460	584
1447	445		644	554	526	432	670		492	501	516	623	652	759	465	471	539
1448	430		586	432	573	470	588		477	372	576	611	770	805	487	422	510
1449	452		578	495	550	496	576		526	380	549	513	666	779	512	485	495
1450	446		669	414	643	463	632		493	410	596	619	611	877	478	469	561
1451	513		630	521	544	452	727		497	458	571	626	722	796	514	471	566
1452	395		548	435	509	381	579		465	410	518	554	685	691	436	425	503
1453	413		564	419	443	399	539		421	412	507	562	646	698	404	427	512
1454	476		578	468	535	468	587		529	426	559	628	667	782	465	432	519
1455	465		528	456	568	434	689		482	448	521	568	714	780	456	413	537
1456	482		565	403	484	430	584		521	445	521	609	674	703	486	404	519
1457	519		672	525	609	442	648		568	489	595	638	673	813	473	494	575
1458	453		632	505	529	429	598		528	434	559	578	655	793	411	451	505
1459	415		535	471	502	407	537		500	413	501	565	661	708	412	492	523
1460	399		551	416	503	410	609		478	374	520	575	650	733	446	395	497
1461	483		550	457	493	423	565		522	447	522	580	664	831	452	429	625
1462	538		632	555	581	500	715		508	547	616	667	798	937	533	465	638
1463	545		1073	757	1011	661	962		973	645	732	1114	961	946	914	723	867
1464	398		836	554	764	474	675		686	484	499	794	718	683	679	555	606
1465	375		618	460	591	355	492		559	452	488	686	603	645	531	404	503
1466	487		686	513	662	512	626		566	546	559	652	768	877	506	471	577
1467	493		723	551	667	532	730		550	561	654	672	713	888	577	480	644
1468	480		704	508	617	481	671		562	418	570	623	763	885	512	472	538
1469	465		554	465	592	490	573		518	440	560	627	709	759	446	417	539
1470	464		610	471	535	456	664		543	472	524	652	732	854	504	450	553
1471	403		521	454	563	512	610		486	376	531	528	632	790	449	406	523
1472	428		639	450	496	468	576		458	465	495	509	626	711	453	424	524
1473	442		564	463	476	434	539		428	399	504	585	665	872	417	457	484
1474	483		548	431	493	399	576		533	463	532	567	622	717	420	460	483
1475	461		629	516	583	463	630		463	512	500	604	755	823	479	485	596
1476	493		613	533	571	503	709		529	480	552	618	712	873	472	511	541
1477	439		583	454	528	444	537		517	407	528	573	759	776	434	426	521
1478	425		552	468	508	416	617		470	430	489	495	618	738	444	441	498
1479	436		570	411	513	368	505		427	390	496	557	622	655	448	416	484
1480	396		523	439	484	379	520		436	416	502	589	570	700	422	374	404
1481	402		575	469	533	493	612		472	369	501	596	663	771	443	412	537
1482	407		642	435	585	467	611		466	445	545	594	680	744	467	389	570
1483	458		549	487	526	435	592		463	456	594	654	661	767	419	410	585
1484	431		591	450	538	446	640		496	416	610	614	674	768	465	464	582
1485	458		523	378	461	443	486		405	388	548	482	570	674	444	392	490
1486	395		535	380	440	418	600		409	400	520	541	656	659	401	375	459
1487	401		528	453	487	494	543		474	399	488	590	614	684	414	392	464
1488	425		614	454	506	382	609		491	418	450	550	559	704	407	402	477
1489	495		633	503	589	461	624		524	439	585	646	752	865	490	448	538
1490	443		522	506	524	419	581		448	392	485	537	662	725	415	438	486
1491	446		508	447	498	449	519		434	419	544	563	589	706	446	429	516
1492	529		582	511	564	464	598		535	463	596	660	735	742	542	482	529
1493	499		605	417	577	449	616		482	428	518	628	715	727	485	521	561
1494	414		519	467	517	376	555		400	448	534	540	593	635	434	416	475
1495	470		597	455	538	408	596		547	480	563	554	742	843	515	466	603
1496	441		638	516	524	500	682		527	473	513	597	633	794	491	434	548
1497	400		506	393	513	427	496		392	386	434	549	531	658	395	361	479
1498	428		529	399	466	414	546		437	412	497	538	657	716	410	508	491
1499	441		560	476	499	382	556		499	392	527	545	692	749	462	461	480
1500	375		510	394	432	389	537		436	439	427	501	624	758	404	408	486
1501	395		637	526	597	426	564		523	453	565	583	689	718	462	477	500
1502	470		528	478	590	412	587		519	442	494	572	648	739	466	471	541
1503	349		515	433	424	395	508		423	409	494	545	561	654	406	387	546
1504	447		519	482	525	410	593		511	397	492	553	606	712	449	408	460
1505	439		516	469	453	404	567		435	425	452	538	612	738	433	444	447
1506	426		521	420	476	399	490		441	416	473	533	659	726	452	390	498
1507	511		626	464	492	454	653		487	484	530	643	719	823	516	480	649
1508	461		665	503	498	418	593		506	462	570	611	726	845	477	484	611
1509	490		650	431	545	461	614		480	419	505	623	704	703	471	466	585
1510	425		539	436	473	378	614		497	432	513	562	667	773	423	411	522
1511	501		569	506	556	521	566		510	434	547	679	688	881	536	462	582
1512	498		541	506	540	432	581		456	434	538	660	683	752	454	459	552
1513	464		598	457	548	436	578		500	372	610	621	658	702	482	453	577
1514	539		628	507	588	486	628		530	441	577	611	743	919	487	517	562
1515	453		621	451	559	442	580		483	533	576	579	705	758	496	452	479
1516	440		604	410	514	432	549		439	493	573	570	706	727	427	471	513
1517	570		736	501	624	498	692		529	484	644	666	772	851	519	541	645
1518	430		537	415	512	457	571		470	480	540	615	654	698	445	450	564
1519	446		591	427	521	381	510		459	440	469	596	630	717	444	471	442
1520	550		595	499	580	488	687		575	470	578	624	707	790	535	526	630
1521	493		617	466	580	446	587		523	479	586	631	694	855	479	479	582
1522	435		586	474	563	445	542		498	453	537	573	641	745	477	491	513
1523	516		783	594	598	481	700		639	516	631	716	794	843	615	520	675
1524	498		726	576	608	518	679		607	500	588	723	753	797	559	480	640
1525	363		530	367	393	372	401		407	342	400	431	570	625	347	328	399
1526	397		457	414	462	437	535		448	396	445	512	577	692	416	460	442
1527	493		711	520	710	460	580		604	483	500	703	768	722	589	475	514
1528	435		579	426	475	430	535		487	416	531	600	655	698	470	415	558
1529	484		490	417	495	404	553		496	418	457	512	572	677	391	403	531
1530	463		579	454	534	437	614		426	418	492	551	556	746	423	451	513
1531	450		568	407	537	409	608		526	489	547	541	680	772	455	504	495
1532	492		585	499	548	436	619		508	462	559	566	666	800	467	449	604
1533	489		575	442	576	449	589		498	464	503	582	695	753	475	435	539
1534	414		556	506	484	379	607		504	455	531	562	626	802	418	475	472
1535	467		572	400	464	429	587		445	475	495	558	625	756	426	434	462
1536	417		530	455	544	392	482		462	423	512	605	636	715	422	459	492
1537	435		583	451	476	409	591		443	415	493	584	639	672	407	445	553
1538	389		431	387	434	411	513		440	388	482	499	616	688	391	353	467
1539	471		580	405	543	429	586		542	462	507	516	650	845	402	452	553
1540	412		603	492	505	391	593		502	418	534	633	676	797	481	431	467
1541	397		447	398	479	354	496		381	348	505	551	598	673	463	334	424
1542	391		572	467	497	410	530		536	429	518	618	611	756	420	465	566
1543	480		548	534	533	435	629		621	455	548	608	682	735	530	463	525
1544	470		646	450	560	392	645		496	445	528	594	735	834	511	525	561
1545	472		724	434	602	446	655		480	486	555	667	719	819	429	501	614
1546	509		611	463	503	451	599		460	423	561	525	632	690	465	432	574
1547	476		524	438	527	417	589		485	390	474	543	680	674	466	418	504
1548	440		607	499	608	471	571		564	426	561	609	700	769	457	482	566
1549	513		603	468	549	504	589		490	464	586	617	667	793	462	443	537
1550	507		614	499	584	471	662		551	440	541	669	708	848	483	528	600
1551	463		607	467	575	441	601		496	483	595	568	692	806	440	420	492
1552	473		594	480	556	445	656		530	443	659	564	717	764	479	476	545
1553	477		608	531	623	481	599		556	459	596	588	677	857	516	497	600
1554	410		518	483	497	446	572		409	446	557	595	681	766	435	438	532
1555	543		626	456	546	442	568		470	447	526	578	735	770	410	482	534
1556	415		523	421	418	384	502		424	390	504	464	617	752	376	407	505
1557	406		537	391	453	402	457		466	391	443	490	545	749	415	375	494
1558	382		506	430	492	393	535		427	386	555	582	554	761	393	414	476
1559	442		540	453	505	397	510		473	430	553	584	614	713	441	424	508
1560	454		463	440	515	368	567		441	425	477	616	636	695	452	438	482
1561	437		469	431	446	346	416		434	399	504	543	616	676	395	421	511
1562	427		533	448	557	438	629		482	478	500	595	690	823	461	414	507
1563	505		567	441	615	451	566		488	499	521	625	701	866	451	463	541
1564	450		606	478	583	474	629		526	449	579	709	676	862	489	459	590
1565	510		622	448	568	491	629		592	459	504	653	750	904	495	489	592
1566	449		831	650	877	537	660		759	603	560	908	831	772	781	582	677
1567	384		455	406	422	342	461		363	341	444	514	614	655	468	412	470
1568	353		522	410	510	363	530		439	402	530	591	585	684	339	404	498
1569	415		494	383	478	382	482		458	383	495	487	618	704	415	389	429
1570	418		579	398	447	398	560		454	444	523	632	669	800	415	430	469
1571	469		652	514	583	451	600		511	494	549	589	713	827	517	505	572
1572	476		616	422	637	481	561		500	478	561	612	642	791	522	474	550
1573	413		551	425	491	363	511		513	461	497	592	695	727	439	461	553
1574	442		565	430	620	422	677		418	470	542	583	743	833	395	464	538
1575	411		460	437	486	434	500		452	403	479	572	624	682	396	399	472
1576	412		543	434	551	403	585		514	433	563	624	647	859	443	494	466
1577	422		492	466	526	365	587		433	386	495	549	678	677	422	351	489
1578	384		508	424	454	392	540		373	385	541	519	626	720	405	395	463
1579	441		594	447	499	456	582		482	400	473	559	694	736	462	460	527
1580	481		638	497	580	465	679		581	541	600	636	754	947	544	572	594
1581	508		598	473	583	447	614		570	458	577	676	752	872	496	515	608
1582	425		599	445	563	480	634		531	480	501	613	695	830	475	475	566
1583	411		581	483	569	445	554		477	436	511	659	675	764	447	453	557
1584	487		616	461	574	422	587		456	457	556	576	642	757	527	420	477
1585	500		606	442	565	464	617		517	503	576	600	689	812	574	479	592
1586	473		535	422	511	410	583		501	420	491	582	636	806	509	449	517
1587	379		527	441	460	428	532		381	422	510	500	606	731	474	409	527
1588	539		661	492	636	513	684		626	482	652	741	835	900	507	517	669
1589	445		571	523	612	479	594		475	460	608	568	673	858	441	498	604
1590	416		464	407	447	350	546		469	354	476	533	573	629	347	402	442
1591	506		687	477	610	508	616		550	480	640	699	774	879	512	539	628
1592	517		551	442	499	455	590		508	491	565	568	692	770	519	446	547
1593	370		522	414	493	367	499		467	431	534	544	600	677	432	380	462
1594	438		558	420	495	481	564		474	430	535	583	655	771	446	449	525
1595	474		560	445	484	347	589		491	473	579	563	606	804	490	445	527
1596	447		597	419	489	426	539		462	449	486	584	672	729	464	413	521
1597	385		451	399	444	342	441		386	409	477	534	585	656	413	418	490
1598	436		619	473	535	448	596		519	441	513	614	683	816	445	462	568
1599	514		604	469	569	428	594		486	404	548	622	732	764	476	473	588
1600	447		531	415	533	372	540		459	454	545	530	604	792	450	445	539
1601	426		550	421	544	401	568		417	420	562	559	627	729	395	439	520
1602	433		537	444	499	445	548		467	426	509	584	600	713	409	441	506
1603	471		591	443	589	463	531		448	453	552	582	730	702	464	482	567
1604	477		544	409	582	378	588		480	451	581	559	616	804	416	398	496
1605	552		663	409	589	465	586		467	521	562	629	672	775	499	463	581
1606	395		560	383	437	345	544		411	423	490	577	588	701	428	445	492
1607	405		536	442	530	396	548		444	430	595	528	632	705	381	418	511
1608	420		596	539	567	379	580		462	499	591	585	630	764	478	500	502
1609	477		497	437	491	373	524		470	379	516	596	629	725	446	421	424
1610	522		580	457	529	428	607		527	540	601	610	711	829	442	462	535
1611	391		511	472	512	358	471		402	442	503	508	607	792	470	406	427
1612	492		560	438	561	385	542		419	463	545	593	661	786	453	467	469
1613	450		502	390	548	400	569		435	426	581	508	612	723	374	424	472
1614	506		608	435	566	418	593		495	502	559	575	672	839	519	478	561
1615	470		591	412	504	402	540		469	442	526	644	658	807	447	439	514
1616	331		403	370	419	344	468		412	361	486	503	541	708	379	386	435
1617	398		514	420	487	429	526		468	431	560	563	644	744	439	433	451
1618	468		554	471	526	414	507		437	476	520	636	588	743	399	382	482
1619	386		485	373	441	357	381		404	337	426	514	557	645	357	359	454
1620	415		517	497	509	390	613		473	499	541	591	696	782	460	415	506
1621	422		547	418	486	352	501		423	379	458	529	595	713	394	400	446
1622	434		519	444	543	392	574		449	429	563	586	638	719	446	378	500
1623	449		537	372	494	355	505		416	367	507	535	580	669	442	424	468
1624	393		552	393	484	392	502		392	389	492	604	536	676	424	342	432
1625	459		536	418	505	377	496		480	393	551	600	687	776	418	414	522
1626	433		545	482	546	396	521		484	451	586	625	695	757	494	456	508
1627	472		583	428	464	394	575		432	432	530	545	670	776	463	417	424
1628	394		434	347	441	345	469		398	361	478	540	545	609	357	339	415
1629	476		557	439	546	413	563		465	445	531	619	682	784	448	406	495
1630	508		685	493	573	415	622		460	478	537	625	743	833	507	472	592
1631	456		555	516	566	359	551		531	463	506	644	643	702	518	400	542
1632	386		473	365	413	359	485		439	410	444	555	515	715	452	354	367
1633	344		492	375	452	398	413		435	374	435	530	685	733	398	424	420
1634	417		447	379	476	354	532		421	379	492	473	566	697	352	340	422
1635	445		588	472	459	410	541		457	391	487	531	656	730	440	413	485
1636	408		537	368	500	348	555		438	397	546	523	570	697	441	414	496
1637	429		519	446	516	414	606		405	428	532	574	638	690	418	475	524
1638	472		654	483	583	406	594		474	451	609	644	679	856	498	470	528
1639	437		652	450	535	403	600		478	465	568	590	663	774	463	453	526
1640	436		575	422	510	454	512		462	408	558	599	626	749	452	423	533
1641	396		588	423	492	397	535		405	392	509	521	575	695	369	422	486
1642	451		590	515	503	391	556		471	448	608	652	643	676	426	435	452
1643	491		541	407	530	408	543		524	405	451	626	594	694	455	425	485
1644	390		478	450	501	342	538		446	410	501	606	684	640	412	368	494
1645	437		527	432	501	353	534		456	422	554	536	617	675	479	399	497
1646	455		747	631	709	533	668		684	491	579	821	670	693	541	460	634
1647	402		523	425	505	337	470		505	403	484	554	665	644	465	371	453
1648	424		575	409	547	389	505		466	455	481	521	566	734	418	396	493
1649	449		581	445	533	361	561		492	467	501	620	625	759	410	442	537
1650	415		634	470	522	415	548		402	454	624	620	658	717	469	435	501
1651	491		595	412	542	469	565		524	507	583	623	754	827	501	460	545
1652	464		631	473	545	463	557		574	470	591	558	652	711	482	399	518
1653	493		638	495	659	478	617		495	520	600	692	722	861	551	498	550
1654	411		525	407	447	400	418		398	397	491	559	595	651	364	367	445
1655	431		583	491	465	425	531		492	386	534	590	642	708	399	450	529
1656	492		553	506	531	385	674		482	423	540	588	667	786	441	440	487
1657	473		612	469	542	395	569		482	455	508	611	622	790	434	461	519
1658	403		555	438	507	426	588		469	410	515	609	645	778	370	429	464
1659	537		589	470	552	428	659		504	471	576	599	617	789	524	483	573
1660	442		559	448	493	389	494		498	381	566	497	580	683	473	371	493
1661	520		645	521	613	406	624		555	515	632	679	739	917	482	562	619
1662	515		595	490	564	503	593		538	430	559	637	767	886	555	445	567
1663	403		560	406	507	383	521		499	443	569	590	644	682	491	436	500
1664	412		567	447	530	382	537		447	420	483	569	644	720	449	422	489
1665	521		573	455	612	425	545		504	419	559	571	586	817	430	429	484
1666	487		630	454	534	424	587		508	429	576	616	627	725	463	475	551
1667	453		557	486	486	404	522		509	396	554	553	678	741	446	445	487
1668	419		546	388	492	421	522		444	387	481	531	569	695	424	422	469
1669	422		509	349	468	396	513		451	417	517	519	580	693	431	415	457
1670	445		486	449	590	385	589		488	416	533	618	667	668	422	376	463
1671	422		542	449	529	409	595		459	434	525	537	600	724	376	448	526
1672	459		508	387	431	345	545		365	391	487	521	577	617	360	369	417
1673	403		597	407	461	438	520		413	445	485	532	614	756	409	413	480
1674	477		577	426	518	383	587		435	427	467	506	577	660	415	416	528
1675	429		561	447	494	411	560		470	410	495	618	538	712	383	406	509
1676	523		640	522	559	470	659		516	485	602	629	736	833	507	452	538
1677	430		591	429	532	337	496		454	405	536	540	559	738	491	404	502
1678	445		540	422	485	367	464		442	418	505	513	592	635	375	361	504
1679	544		585	422	522	396	593		531	446	551	596	675	750	525	421	498
1680	405		600	450	487	421	512		531	472	517	584	668	662	476	426	531
1681	423		534	467	514	379	475		453	433	398	574	628	634	424	362	438
1682	470		541	465	490	348	527		459	440	502	584	582	651	437	394	400
1683	390		554	403	459	369	464		498	419	462	525	609	641	415	408	415
1684	382		443	406	516	363	502		432	363	480	477	582	636	334	369	399
1685	343		479	392	491	306	471		430	396	526	514	610	614	404	356	344
1686	365		511	327	412	310	450		349	364	406	464	519	572	412	302	369
1687	433		609	425	522	369	506		461	424	515	634	643	705	444	434	490
1688	467		568	460	565	423	515		471	444	570	603	609	699	456	455	502
1689	514		609	479	526	476	578		540	466	582	670	689	802	471	423	502
1690	509		588	489	602	456	645		498	497	582	614	700	700	463	454	551
1691	409		561	477	481	415	459		499	412	595	557	616	784	446	384	482
1692	479		644	382	517	406	512		493	474	562	606	582	729	456	388	493
1693	432		551	396	508	406	447		421	389	480	582	629	677	404	366	469
1694	424		532	389	472	362	469		412	384	468	490	533	641	367	358	399
1695	432		603	433	463	370	513		491	423	507	555	604	672	421	404	445
1696	606		614	504	628	459	592		574	510	647	668	675	698	488	463	518
1697	358		545	414	445	348	467		422	443	541	492	577	663	505	388	402
1698	488		595	429	531	425	518		498	441	540	661	660	737	518	399	558
1699	443		571	507	497	413	555		503	428	490	591	615	708	465	390	529
1700	500		599	501	555	403	550		492	464	528	612	630	728	463	413	501
1701	459		555	452	492	362	499		461	438	601	646	621	707	437	429	471
1702	508		534	459	500	404	544		474	425	539	604	681	694	412	413	493
1703	428		625	467	534	399	467		463	434	552	614	641	678	416	418	467
1704	484		678	420	534	407	536		535	465	567	630	637	713	446	471	498
1705	513		608	408	466	338	501		509	426	542	601	638	702	478	394	453
1706	413		598	444	503	429	555		460	412	557	640	603	657	455	406	459
1707	424		468	384	500	365	407		380	384	532	569	586	637	380	382	399
1708	471		620	540	552	439	539		595	457	516	642	668	787	511	405	520
1709	504		580	413	515	390	563		461	490	587	619	601	678	417	474	491
1710	467		593	509	584	390	544		475	438	510	628	609	653	465	414	463
1711	431		568	417	497	425	490		497	432	575	655	654	712	452	420	475
1712	432		525	426	480	302	504		459	434	431	483	503	639	396	340	436
1713	455		565	398	487	350	504		493	407	432	607	541	602	413	353	424
1714	460		552	439	492	335	492		469	430	567	560	568	720	412	394	486
1715	521		672	499	553	462	625		533	502	601	650	695	839	512	486	486
1716	417		530	423	500	377	495		455	407	538	550	631	657	430	425	450
1717	492		594	470	542	369	540		471	431	544	616	634	775	477	366	476
1718	443		562	460	623	382	558		518	544	547	592	633	726	481	413	494
1719	484		529	419	469	368	536		448	424	520	593	575	606	428	358	483
1720	452		595	453	554	450	476		550	429	554	595	581	704	443	394	540
1721	424		577	371	500	380	548		445	381	548	547	571	638	446	355	508
1722	518		593	500	587	375	538		545	490	539	663	689	746	488	427	491
1723	403		585	449	479	385	508		451	469	507	590	569	690	480	390	453
1724	438		643	474	545	452	538		534	510	555	653	657	759	416	453	516
1725	469		578	511	583	369	560		490	430	522	606	603	777	419	437	516
1726	330		430	336	335	259	359		369	345	388	453	455	544	327	316	339
1727	401		578	438	438	433	490		468	451	534	534	565	689	406	361	473
1728	401		498	414	511	328	531		457	368	451	574	584	717	444	373	443
1729	345		492	351	462	298	413		394	353	412	494	526	586	375	349	425
1730	458		589	411	545	320	556		487	448	510	585	574	701	436	347	471
1731	476		625	462	549	375	599		521	456	595	631	671	785	473	473	504
1732	412		454	373	496	362	453		467	398	485	528	585	679	334	367	452
1733	429		502	410	504	369	487		455	424	491	588	541	663	399	368	435
1734	392		560	366	454	426	523		430	406	556	626	585	703	389	396	494
1735	433		626	468	561	344	589		486	423	461	561	597	704	441	419	446
1736	522		662	534	611	453	568		488	475	580	617	720	826	476	425	478
1737	469		646	440	547	379	511		464	456	527	541	665	666	480	375	478
1738	484		554	472	502	381	547		492	511	603	627	646	725	419	440	518
1739	508		734	458	573	443	619		526	426	546	649	683	765	458	440	510
1740	476		637	428	516	397	558		489	519	614	651	607	701	481	373	509
1741	488		515	499	523	398	580		489	460	535	536	590	622	448	400	437
1742	413		479	389	495	355	451		397	379	456	539	484	625	390	345	420
1743	476		589	480	485	375	509		444	368	492	565	607	638	456	363	453
1744	458		621	446	550	387	526		492	446	564	608	633	646	455	429	423
1745	432		597	450	509	432	490		486	454	577	659	631	732	434	468	472
1746	470		595	434	556	424	535		450	419	559	580	659	746	497	444	569
1747	453		544	459	535	366	521		480	483	531	602	601	705	435	400	507
1748	453		549	430	528	351	457		415	396	482	553	574	652	398	333	482
1749	479		622	487	600	432	510		508	461	586	607	719	768	424	412	479
1750	422		521	391	508	404	429		420	413	445	518	522	644	467	398	381
1751	456		547	374	516	320	469		430	439	500	611	636	689	412	417	439
1752	527		574	465	477	408	545		492	543	590	689	619	718	478	416	486
1753	499		642	553	611	417	568		588	511	589	683	718	738	541	446	517
1754	499		677	517	594	456	611		522	425	517	657	704	794	506	480	522
1755	405		522	456	494	345	474		449	411	554	588	565	608	454	416	451
1756	483		633	479	603	375	557		497	431	567	631	631	748	444	392	491
1757	423		551	457	535	345	579		466	437	473	527	617	640	404	427	405
1758	427		543	438	531	371	478		473	413	543	542	590	648	441	432	457
1759	480		594	489	543	387	541		484	399	517	627	647	751	488	417	513
1760	527		637	442	548	407	528		562	435	542	659	617	753	516	430	498
1761	459		523	457	459	377	495		453	424	470	625	611	601	371	384	425
1762	430		546	410	576	339	475		490	421	489	575	591	703	425	414	528
1763	508		620	428	601	374	525		495	466	571	621	603	702	425	392	484
1764	484		647	446	575	401	586		527	429	509	690	647	802	450	411	469
1765	391		584	436	500	410	458		483	394	486	574	626	640	433	400	442
1766	474		600	479	540	348	514		470	418	495	661	662	700	443	407	490
1767	426		700	509	608	415	577		502	455	611	683	713	816	482	518	549
1768	434		633	492	520	422	531		537	489	532	644	624	716	492	410	503
1769	470		574	399	537	373	567		425	430	530	516	582	677	407	431	436
1770	429		591	347	520	377	475		525	388	510	600	543	657	383	416	412
1771	506		607	396	543	367	551		535	426	500	642	612	801	460	418	492
1772	355		467	393	509	355	500		458	369	495	562	550	639	411	362	411
1773	419		558	428	529	388	545		447	396	500	589	630	657	428	392	438
1774	443		546	420	453	353	491		416	398	542	533	552	647	391	341	404
1775	465		642	487	565	403	541		575	442	574	671	690	810	416	402	487
1776	441		543	393	537	392	530		459	446	598	630	646	716	522	405	477
1777	310		509	464	480	300	488		471	406	470	536	603	664	406	344	415
1778	460		546	500	532	396	553		466	474	527	660	591	726	421	426	467
1779	408		575	422	525	360	515		426	460	480	575	552	703	510	384	465
1780	439		560	446	502	336	503		502	453	500	594	621	672	440	399	418
1781	433		659	486	540	362	558		524	435	553	573	566	727	466	436	516
1782	385		502	337	496	334	486		361	366	475	514	543	609	447	359	417
1783	475		578	443	488	373	493		505	428	545	578	569	671	494	366	452
1784	394		559	418	473	358	515		414	464	498	539	599	663	377	374	468
1785	475		559	433	494	352	516		499	434	523	585	565	717	466	399	424
1786	489		615	457	620	407	582		466	491	556	632	636	685	487	408	488
1787	358		439	419	471	329	441		393	362	479	449	472	582	377	327	372
1788	459		563	447	503	355	584		450	389	516	518	695	664	441	380	451
1789	448		575	445	509	343	556		489	468	548	601	693	780	503	465	548
1790	454		667	476	591	437	538		595	427	598	635	687	769	446	392	484
1791	504		547	449	576	395	491		474	406	523	617	659	723	459	438	518
1792	477		603	449	499	352	554		491	431	475	694	688	681	412	387	372
1793	421		578	430	511	332	513		458	445	530	600	623	652	412	425	446
1794	443		542	457	488	348	544		496	419	520	595	597	682	463	433	445
1795	470		563	485	520	374	531		524	432	541	626	639	684	467	368	452
1796	466		650	474	561	469	552		496	479	649	596	656	744	457	459	471
1797	384		535	518	519	483	504		437	378	473	590	627	645	423	434	473
1798	452		546	467	551	347	557		500	478	505	670	695	753	495	445	495
1799	500		680	450	587	474	569		547	490	656	634	621	826	547	474	481
1800	458		658	447	538	372	584		523	468	527	615	611	745	436	469	518
1801	427		493	405	492	375	453		449	390	459	569	629	602	397	405	420
1802	443		571	438	536	322	512		387	468	513	516	622	660	403	407	472
1803	468		649	478	567	457	545		495	472	536	620	648	765	478	438	471
1804	501		708	506	511	448	572		519	473	525	641	676	819	529	431	489
1805	531		633	510	585	408	560		577	482	569	551	634	783	493	400	514
1806	463		627	440	583	435	562		574	462	552	676	720	747	475	442	513
1807	543		633	461	585	423	583		488	475	548	720	670	769	501	466	549
1808	347		533	385	411	347	514		469	420	492	489	568	601	517	419	439
1809	454		560	516	551	371	583		512	433	582	656	681	750	466	431	487
1810	393		555	352	482	373	520		427	408	512	573	553	648	431	430	423
1811	540		578	473	506	454	511		518	461	523	583	608	710	500	444	504
1812	446		656	521	603	402	568		507	464	573	591	576	833	478	458	487
1813	436		571	418	574	395	516		508	443	585	649	651	781	481	382	452
1814	399		557	404	471	397	555		466	465	543	628	610	667	446	393	435
1815	449		595	507	539	418	563		533	459	604	592	654	688	484	430	502
1816	474		590	437	555	366	546		531	484	568	624	589	667	488	413	477
1817	447		658	480	529	369	551		524	409	498	580	605	702	439	468	493
1818	478		640	506	582	400	535		499	490	583	595	654	808	485	426	504
1819	416		571	416	507	343	525		502	447	522	558	581	626	427	405	389
1820	408		570	366	439	298	475		429	350	518	524	524	538	438	366	367
1821	440		554	434	519	357	497		512	402	462	575	600	655	472	383	447
1822	373		600	454	483	299	535		435	438	546	514	589	624	402	401	468
1823	402		499	374	439	315	425		421	379	514	495	523	634	379	346	426
1824	396		547	502	495	312	466		377	360	507	543	600	628	374	389	456
1825	432		585	426	506	366	433		484	351	476	537	614	713	406	367	416
1826	471		621	468	612	367	566		540	451	580	616	667	787	443	411	529
1827	448		561	437	479	359	482		451	418	530	558	583	637	383	416	444
1828	418		534	452	499	382	493		502	485	502	523	547	719	451	448	474
1829	513		606	437	548	334	555		495	486	544	629	615	741	492	444	505
1830	413		537	420	477	394	536		417	394	474	591	630	713	479	426	477
1831	458		526	455	453	287	476		411	416	490	490	542	667	404	389	422
1832	461		582	449	476	395	509		434	483	608	581	662	675	465	454	452
1833	517		714	536	575	478	517		532	483	593	665	682	701	444	468	519
1834	474		665	354	559	384	555		449	497	563	648	675	792	489	369	412
1835	453		640	482	574	389	571		524	399	539	651	572	761	486	446	531
1836	434		554	377	499	421	466		442	396	468	587	577	602	452	344	451
1837	475		691	530	633	407	544		572	494	573	692	709	757	484	438	548
1838	442		571	491	485	397	525		474	393	592	611	602	691	437	391	431
1839	472		586	446	603	431	531		496	476	498	593	626	771	466	376	463
1840	469		497	444	125	328	516		546	399	543	562	645	717	499	444	490
1841	516		590	486	9	430	614		492	396	537	559	630	755	482	426	533
1842	431		588	383	401	362	511		478	364	508	573	561	601	426	417	456
1843	447		621	426	538	401	506		514	452	606	605	613	695	448	392	478
1844	460		593	487	570	441	566		517	481	563	654	653	677	508	427	497
1845	488		661	476	535	399	555		538	459	551	670	640	655	513	442	466
1846	517		609	485	604	409	634		517	528	611	720	633	789	514	450	530
1847	532		707	523	610	439	618		654	563	672	747	738	857	561	481	527
1848	474		611	447	590	480	565		513	432	547	679	664	853	460	421	459
1849	428		545	455	543	384	437		514	426	551	539	608	682	466	352	466
1850	433		614	445	478	377	529		499	430	533	569	622	747	490	382	504
1851	367		612	447	569	383	503		491	459	505	580	597	669	455	365	403
1852	466		644	418	595	344	524		539	496	496	675	575	712	433	411	468
1853	434		673	443	506	400	537		460	419	502	633	566	645	416	415	488
1854	453		673	465	653	454	618		600	530	613	683	676	779	552	447	577
1855	379		597	449	542	412	535		529	417	563	606	672	704	450	408	483
1856	427		545	478	530	404	522		490	443	547	636	656	732	445	435	537
1857	390		522	493	528	366	503		435	392	499	571	608	721	429	454	454
1858	456		544	423	486	362	563		455	407	502	563	553	635	449	405	430
1859	387		573	374	418	349	462		426	400	429	553	513	615	440	372	360
1860	421		583	447	563	425	586		571	467	527	669	660	715	523	426	457
1861	480		672	483	637	372	594		575	444	551	659	647	744	460	449	519
1862	454		626	495	608	398	526		540	473	604	627	664	705	494	396	522
1863	432		549	467	540	402	475		444	432	477	580	579	622	409	340	476
1864	426		571	427	543	397	505		467	389	554	636	574	694	461	438	455
1865	394		526	430	479	354	425		464	404	453	538	606	579	508	316	453
1866	426		619	508	564	393	560		510	461	569	655	669	771	503	442	458
1867	491		589	464	580	371	540		502	480	492	603	671	732	531	422	481
1868	450		589	471	550	385	536		555	445	481	614	619	756	475	421	475
1869	380		576	421	485	325	446		489	370	467	538	531	661	391	380	467
1870	477		647	479	575	404	618		568	408	517	724	619	710	551	420	467
1871	466		704	506	556	396	557		578	491	613	733	683	799	490	413	542
1872	426		585	441	555	402	536		523	387	505	581	620	675	506	326	474
1873	441		627	508	595	447	584		481	513	484	646	574	679	467	414	439
1874	373		600	451	506	398	512		530	437	492	515	620	724	491	440	428
1875	424		582	483	548	412	503		489	505	562	642	535	654	504	415	504
1876	419		498	405	461	337	529		404	369	445	610	535	592	408	396	471
1877	418		560	460	480	336	536		461	398	477	592	581	645	476	369	462
1878	441		549	443	443	319	481		422	437	477	546	524	641	437	345	385
1879	457		665	458	523	407	512		571	415	517	604	682	700	440	410	533
1880	488		679	489	452	421	584		552	486	535	630	584	710	479	433	497
1881	420		633	475	605	445	507		502	475	519	614	594	661	477	455	502
1882	434		485	434	517	326	476		423	416	480	550	590	669	466	366	390
1883	398		531	428	499	354	456		411	385	497	491	522	595	422	346	419
1884	535		633	516	556	413	587		554	520	537	589	725	770	486	484	523
1885	436		619	554	499	440	527		532	481	550	687	667	695	483	390	501
1886	459		545	463	502	340	499		511	392	464	612	582	663	435	391	435
1887	472		572	449	485	362	527		533	437	536	617	618	733	470	372	488
1888	403		627	504	554	434	540		449	443	566	637	744	696	519	410	497
1889	455		563	459	491	380	557		418	432	546	591	592	657	454	370	406
1890	420		681	432	533	399	513		520	484	544	647	627	687	449	386	512
1891	439		619	437	532	390	647		546	514	538	617	626	670	464	385	515
1892	491		668	500	584	384	546		606	499	584	640	688	790	415	463	575
1893	478		663	563	662	451	652		667	553	592	736	757	827	521	455	532
1894	438		624	462	526	317	486		475	447	516	621	671	672	416	394	452
1895	468		625	480	574	468	554		527	500	583	556	641	716	540	394	508
1896	423		603	488	572	395	527		539	413	517	562	609	704	531	434	502
1897	404		550	479	539	402	510		477	431	472	602	578	667	421	387	432
1898	455		716	521	613	408	590		576	513	552	663	666	710	524	466	535
1899	532		671	566	646	471	620		634	531	658	741	760	791	588	472	579
1900	385		657	465	588	363	528		519	388	560	667	705	752	491	408	512
1901	415		570	442	495	380	527		465	424	525	575	639	725	484	370	438
1902	447		629	480	603	440	626		545	533	579	592	686	763	527	494	472
1903	439		577	377	491	429	459		477	428	451	592	618	648	425	382	415
1904	534		747	544	589	458	626		561	559	643	734	765	758	548	420	534
1905	437		594	437	544	380	554		534	427	529	625	608	634	488	386	554
1906	510		627	470	567	432	582		517	494	587	686	623	735	434	472	492
1907	414		665	459	498	347	485		524	443	508	626	657	705	447	366	496
1908	425		604	496	541	438	547		521	464	475	634	650	757	434	409	501
1909	465		584	468	481	388	518		523	391	512	556	591	597	482	398	428
1910	449		528	458	503	315	472		452	415	500	522	547	639	439	393	454
1911	463		630	485	586	365	561		542	480	563	610	609	801	519	390	457
1912	492		675	486	571	407	655		519	497	646	685	696	756	534	478	486
1913	464		638	510	525	371	607		482	448	567	654	618	719	516	395	502
1914	471		613	471	636	424	595		551	476	572	672	737	740	507	459	478
1915	470		577	477	577	440	557		502	392	578	586	606	711	460	416	465
1916	417		504	387	507	367	493		391	414	421	581	544	604	430	390	397
1917	491		673	512	552	398	569		572	418	549	666	653	735	505	386	552
1918	462		553	420	497	336	537		473	477	490	554	564	675	493	430	474
1919	488		662	527	554	398	563		569	504	598	687	645	780	518	447	479
1920	444		600	465	568	408	535		450	508	579	649	678	693	519	481	481
1921	598		749	627	615	480	687		672	510	623	764	745	772	550	562	570
1922	513		682	514	565	408	570		541	543	537	731	722	787	507	474	508
1923	481		620	439	554	433	609		571	479	551	669	606	719	494	482	487
1924	457		607	504	501	357	539		498	418	572	633	586	723	453	372	465
1925	466		582	459	567	356	487		475	496	492	538	582	665	436	412	443
1926	494		622	507	582	352	533		510	459	577	626	653	811	511	419	562
1927	411		605	432	516	360	568		521	450	520	629	614	687	440	401	529
1928	470		698	523	509	456	596		543	506	558	708	681	808	515	464	562
1929	475		603	493	546	407	510		539	462	554	649	606	758	479	399	548
1930	461		582	427	545	375	516		547	473	565	681	638	719	489	442	482
1931	406		527	450	549	346	551		459	404	463	589	571	678	435	382	446
1932	454		571	404	513	360	482		514	436	467	611	581	679	442	338	485
1933	422		597	495	546	393	577		517	471	570	681	675	677	493	382	519
1934	436		648	492	560	444	540		513	480	575	659	622	781	499	443	479
1935	409		602	500	579	391	603		446	401	483	563	580	678	429	414	417
1936	458		677	506	530	410	556		472	466	517	682	621	806	506	425	479
1937	421		492	445	494	339	474		439	408	467	583	554	612	425	381	432
1938	487		714	439	672	433	537		631	533	600	728	692	741	527	461	536
1939	366		568	463	509	365	564		499	426	553	589	562	692	494	402	483
1940	358		552	387	458	354	471		454	367	441	576	627	585	434	343	473
1941	483		571	450	568	409	500		540	419	554	654	704	703	495	407	496
1942	451		656	511	636	417	524		556	465	551	676	634	689	528	429	470
1943	446		682	495	553	408	524		554	437	491	655	666	698	497	431	536
1944	480		586	509	588	388	570		546	442	574	663	628	801	452	422	531
1945	480		653	442	579	385	570		510	460	596	672	674	769	448	450	458
1946	500		667	471	577	399	558		529	459	565	667	608	747	496	428	438
1947	536		656	548	589	379	540		556	537	571	672	640	758	501	412	499
1948	482		531	433	534	331	484		467	458	462	547	586	659	459	353	429
1949	496		737	514	626	436	560		573	480	553	616	669	729	520	438	492
1950	438		615	438	505	368	524		526	441	535	590	566	693	488	401	467
1951	512		652	491	646	412	588		536	438	552	724	652	788	482	497	546
1952	475		666	469	634	451	567		614	457	542	648	638	794	446	395	502
1953	433		578	449	506	397	521		497	425	537	620	684	730	460	369	465
1954	387		549	470	521	368	538		560	407	524	635	647	723	509	402	464
1955	422		574	472	488	367	464		464	397	540	565	557	649	408	385	483
1956	588		738	594	667	491	613		694	528	610	772	747	835	578	502	581
1957	496		680	439	599	409	576		511	522	528	600	621	773	541	388	524
1958	491		710	515	547	381	552		516	440	543	651	624	757	464	390	499
1959	347		598	429	525	411	529		478	385	495	623	539	628	486	342	426
1960	441		627	489	576	412	533		563	416	559	571	664	702	472	381	494
1961	389		612	503	556	386	550		438	444	495	629	553	695	422	398	481
1962	466		682	482	627	382	656		544	530	596	647	675	756	525	475	471
1963	469		650	452	621	405	541		545	490	581	631	664	711	488	426	492
1964	424		595	514	602	433	571		528	378	503	622	649	659	511	411	493
1965	399		647	476	578	373	575		538	462	521	706	645	705	480	437	517
1966	401		611	430	502	348	503		498	434	535	569	525	594	475	380	468
1967	463		630	474	547	398	576		475	539	495	615	645	629	480	382	479
1968	435		638	429	573	410	553		513	496	499	632	625	698	487	440	464
1969	441		608	424	542	354	487		510	420	498	616	593	608	458	373	519
1970	373		600	473	504	358	512		489	402	503	640	597	618	423	340	407
1971	378		641	412	512	357	517		476	417	509	534	569	674	500	388	429
1972	495		670	528	599	403	580		525	483	506	669	625	747	526	402	460
1973	468		579	484	533	391	537		539	453	491	576	602	672	496	395	419
1974	463		640	455	527	397	555		507	419	548	588	618	669	498	393	435
1975	391		548	377	460	325	453		481	335	495	531	554	617	421	363	406
1976	493		708	551	601	466	656		555	474	611	732	707	801	534	447	564
1977	438		603	418	523	360	496		488	464	512	591	598	669	489	413	497
1978	457		611	455	553	314	611		564	452	528	637	714	720	461	393	452
1979	470		620	460	563	389	516		528	466	528	620	622	698	509	385	459
1980	434		565	428	531	386	551		537	395	535	658	596	678	481	424	441
1981	414		592	408	501	369	554		535	450	485	628	651	680	494	461	472
1982	401		591	396	531	429	508		504	497	512	511	641	680	440	398	482
1983	385		594	426	534	382	480		459	465	533	597	597	618	417	438	423
1984	486		627	457	645	377	614		600	501	626	593	690	733	525	415	449
1985	552		625	494	608	437	561		511	536	638	728	647	800	532	430	520
1986	440		516	461	529	323	483		494	436	513	594	670	601	480	393	473
1987	435		704	448	581	444	537		565	480	555	702	635	692	462	461	527
1988	469		653	541	547	423	519		539	462	496	689	663	610	487	385	497
1989	476		708	527	609	383	588		533	480	529	588	630	720	522	430	523
1990	351		524	378	502	361	469		415	368	476	550	506	636	441	353	393
1991	425		592	390	525	350	478		437	352	454	573	526	648	443	341	446
1992	515		725	468	583	416	595		597	448	574	659	662	698	485	420	482
1993	410		604	486	561	416	515		512	429	560	662	656	678	527	411	477
1994	440		624	449	533	333	574		517	453	520	642	637	611	491	405	459
1995	428		601	486	584	377	514		520	470	485	601	637	690	478	422	424
1996	449		688	508	578	456	564		596	508	512	629	610	821	531	449	487
1997	482		720	527	630	442	618		619	454	566	714	676	753	586	431	515
1998	437		743	457	575	392	542		594	481	518	604	655	644	468	407	481
1999	491		698	468	651	423	571		557	508	589	633	712	750	503	470	580
[truncated: 2,633 more rows]
